# Supplementary material for: Review of Lophomyra Schaus, 1911 (Lepidoptera, Noctuidae): a new combination and re-descriptions of species newly associated with ferns (Polypodiaceae)
Source: Zookeys. 2018 Oct 8;(788):135–65. doi: 10.3897/zookeys.788.21235 (PMC6189221; doi:10.3897/zookeys.788.21235)
Supplement: XML Treatment for Lophomyra commixta [file zookeys.788.21235-treatment2.xml]

<!DOCTYPE tp:taxon-treatment
  PUBLIC "-//TaxonX//DTD Taxonomic Treatment Publishing DTD v0 20100105//EN" "tax-treatment-NSO.dtd">
<tp:taxon-treatment xmlns:tp="http://www.plazi.org/taxpub"><tp:treatment-meta><kwd-group><label>Taxon classification</label><kwd><named-content xmlns:xlink="http://www.w3.org/1999/xlink" content-type="kingdom">Animalia</named-content></kwd><kwd><named-content xmlns:xlink="http://www.w3.org/1999/xlink" content-type="order">Lepidoptera</named-content></kwd><kwd><named-content xmlns:xlink="http://www.w3.org/1999/xlink" content-type="family">Noctuidae</named-content></kwd></kwd-group><mixed-citation publication-type="journal"><person-group><name><surname>Goldstein</surname><given-names>Paul Z.</given-names></name><name><surname>Janzen</surname><given-names>Daniel H.</given-names></name><name><surname>Proshek</surname><given-names>Benjamin</given-names></name><name><surname>Dapkey</surname><given-names>Tanya</given-names></name><name><surname>Hallwachs</surname><given-names>Winnie</given-names></name></person-group><article-title>Review of <italic><tp:taxon-name><tp:taxon-name-part taxon-name-part-type="genus" reg="Lophomyra">Lophomyra</tp:taxon-name-part></tp:taxon-name></italic> Schaus, 1911 (<tp:taxon-name><tp:taxon-name-part taxon-name-part-type="order">Lepidoptera</tp:taxon-name-part></tp:taxon-name>, <tp:taxon-name><tp:taxon-name-part taxon-name-part-type="family">Noctuidae</tp:taxon-name-part></tp:taxon-name>): a new combination and re-descriptions of species newly associated with ferns (<tp:taxon-name><tp:taxon-name-part taxon-name-part-type="family">Polypodiaceae</tp:taxon-name-part></tp:taxon-name>)</article-title><source>Zookeys</source><day>8</day><month>10</month><year>2018</year><volume>2018</volume><issue>788</issue><fpage>135</fpage><lpage>165</lpage><pub-id pub-id-type="doi">10.3897/zookeys.788.21235</pub-id></mixed-citation></tp:treatment-meta><tp:nomenclature><tp:taxon-name>
            <tp:taxon-name-part taxon-name-part-type="genus" reg="Lophomyra">Lophomyra</tp:taxon-name-part>
            <tp:taxon-name-part taxon-name-part-type="species" reg="commixta">commixta</tp:taxon-name-part>
          </tp:taxon-name><tp:taxon-authority>(Schaus, 1914)</tp:taxon-authority><tp:taxon-status xmlns:xlink="http://www.w3.org/1999/xlink" xlink:type="simple">comb. n.</tp:taxon-status><xref ref-type="fig" rid="F6">Figs 49–56</xref><xref ref-type="fig" rid="F7">, 57–64</xref><xref ref-type="fig" rid="F8">; Male genitalia: Figs 69–72</xref><xref ref-type="fig" rid="F10">, 81–84</xref><xref ref-type="fig" rid="F13">; Figs 95</xref><xref ref-type="fig" rid="F13">, 98</xref><xref ref-type="fig" rid="F13">, 99</xref><xref ref-type="fig" rid="F11">). Female genitalia: Figs 85</xref><xref ref-type="fig" rid="F11">, 86</xref><xref ref-type="fig" rid="F14">; Larvae: Figs 100–107</xref><tp:nomenclature-citation-list><tp:nomenclature-citation><tp:taxon-name>
                <tp:taxon-name-part taxon-name-part-type="genus" reg="Chytonidia">Chytonidia</tp:taxon-name-part>
                <tp:taxon-name-part taxon-name-part-type="species" reg="commixta">commixta</tp:taxon-name-part>
              </tp:taxon-name><comment>Schaus, 1914. Type locality: French Guiana.</comment></tp:nomenclature-citation></tp:nomenclature-citation-list></tp:nomenclature><tp:treatment-sec sec-type="material" id="SECID0EJCAE"><title>Material examined.</title><p><bold>Type material</bold>. HOLOTYPE ♂: FRENCH GUIANA: St. Laurent, Maroni, <italic><tp:taxon-name><tp:taxon-name-part taxon-name-part-type="genus" reg="Chytonix">Chytonix</tp:taxon-name-part><tp:taxon-name-part taxon-name-part-type="species" reg="commixta">commixta</tp:taxon-name-part></tp:taxon-name></italic> Type Schs, Collection Wm Schaus, Type No. 16530 U.S.N.M., USNMENT01370304, ♂<named-content xmlns:xlink="http://www.w3.org/1999/xlink" content-type="dwc:institutional_code" xlink:type="simple">USNM</named-content> Dissection 148186. Type at <named-content xmlns:xlink="http://www.w3.org/1999/xlink" content-type="dwc:institutional_code" xlink:type="simple">USNM</named-content>.</p></tp:treatment-sec><tp:treatment-sec sec-type="material" id="SECID0EGDAE"><title>Other material examined.</title><p>(11♂, 14♀) <bold>FRENCH GUIANA</bold> (2♂, 5♀): ♂AOUT, GUYANE FRANÇAISE St-LAURENT du MARONI COLL LE MOULT, Dognin Collection, USNMENT01437236, Male genitalia imaged <italic>in situ</italic>; ♂ JUILLET, Ibid, USNMENT01438844, <named-content xmlns:xlink="http://www.w3.org/1999/xlink" content-type="dwc:institutional_code" xlink:type="simple">USNM</named-content> Dissection 148087; ♀JUILLET, Ibid, USNMENT01437245; ♀ JANVIER, Ibid, USNMENT01437277; ♀ Cayenne, F. Guiana., Collection Wm Schaus, <named-content xmlns:xlink="http://www.w3.org/1999/xlink" content-type="dwc:institutional_code" xlink:type="simple">USNM</named-content> Dissection 148086, USNMENT01370319; ♀Ibid, <italic><tp:taxon-name><tp:taxon-name-part taxon-name-part-type="genus" reg="Chytonix">Chytonix</tp:taxon-name-part><tp:taxon-name-part taxon-name-part-type="species" reg="commixta">commixta</tp:taxon-name-part></tp:taxon-name></italic> Schs., USNMENT01370317; ♀ S.-Laurent du Maroni Guy. Franc, Dognin Collection, <italic><tp:taxon-name><tp:taxon-name-part taxon-name-part-type="genus" reg="Chytonix">Chytonix</tp:taxon-name-part><tp:taxon-name-part taxon-name-part-type="species" reg="commixta">commixta</tp:taxon-name-part></tp:taxon-name></italic> Schs., USNMENT01370327 <bold>COSTA RICA</bold> (9♂, 9♀):</p><p>The following label data precede Santa Rosa National Park (SRNP) identifier codes on all reared and light-trapped specimens examined (16♂, 29♀): Voucher: D.H. Janzen &amp; W. Hallwachs DB: <ext-link xmlns:xlink="http://www.w3.org/1999/xlink" xlink:type="simple" ext-link-type="uri" xlink:href="http://janzen.sas.upenn.edu">http://janzen.sas.upenn.edu</ext-link> Area de Conservacion Guanacaste, COSTA RICA. Except for those denoted “Alajuela,” all localities are within Guanacaste Province.</p><p><italic>Males</italic>: Alajuela: Sector Rincon Rain Forest: Jacobo, <named-content xmlns:xlink="http://www.w3.org/1999/xlink" content-type="dwc:verbatimCoordinates" xlink:type="simple"><named-content content-type="geo-json" specific-use="{&#34;type&#34;:&#34;Point&#34;,&#34;coordinates&#34;:[-85.317700,10.940760]}" id="NCID0EAFAE" xlink:type="simple">10.94076, -85.3177</named-content></named-content>, el. 461m: larva on <italic><tp:taxon-name><tp:taxon-name-part taxon-name-part-type="genus" reg="Microgramma">Microgramma</tp:taxon-name-part><tp:taxon-name-part taxon-name-part-type="species" reg="percussa">percussa</tp:taxon-name-part></tp:taxon-name></italic>: 01/07/2011, ecl. 02/03/2011, Edwin Apu, collector, 11-SRNP-69041, USNMENT01370325, <named-content xmlns:xlink="http://www.w3.org/1999/xlink" content-type="dwc:institutional_code" xlink:type="simple">USNM</named-content> Dissection 148098; Sector Pitilla: Estacion Quica, <named-content xmlns:xlink="http://www.w3.org/1999/xlink" content-type="dwc:verbatimCoordinates" xlink:type="simple"><named-content content-type="geo-json" specific-use="{&#34;type&#34;:&#34;Point&#34;,&#34;coordinates&#34;:[-85.396660,10.996970]}" id="NCID0EYFAE" xlink:type="simple">10.99697, -85.39666</named-content></named-content>, el. 470m: larva on <italic><tp:taxon-name><tp:taxon-name-part taxon-name-part-type="genus" reg="Microgramma">Microgramma</tp:taxon-name-part><tp:taxon-name-part taxon-name-part-type="species" reg="percussa">percussa</tp:taxon-name-part></tp:taxon-name></italic>: 01/27/2010, ecl. 03/05/2010, Ricardo Calero, collector, 10-SRNP-70532, USNMENT01438818; Sector Pitilla: Estacion Quica, <named-content xmlns:xlink="http://www.w3.org/1999/xlink" content-type="dwc:verbatimCoordinates" xlink:type="simple"><named-content content-type="geo-json" specific-use="{&#34;type&#34;:&#34;Point&#34;,&#34;coordinates&#34;:[-85.396660,10.996970]}" id="NCID0ELGAE" xlink:type="simple">10.99697, -85.39666</named-content></named-content>, el. 470m: larva on <italic><tp:taxon-name><tp:taxon-name-part taxon-name-part-type="genus" reg="Microgramma">Microgramma</tp:taxon-name-part><tp:taxon-name-part taxon-name-part-type="species" reg="percussa">percussa</tp:taxon-name-part></tp:taxon-name></italic>: 01/27/2010, ecl. 03/06/2010, Ricardo Calero, collector, 10-SRNP-70533, USNMENT01438849; Sector Pitilla: Estacion Quica, <named-content xmlns:xlink="http://www.w3.org/1999/xlink" content-type="dwc:verbatimCoordinates" xlink:type="simple"><named-content content-type="geo-json" specific-use="{&#34;type&#34;:&#34;Point&#34;,&#34;coordinates&#34;:[-85.396660,10.996970]}" id="NCID0E5GAE" xlink:type="simple">10.99697, -85.39666</named-content></named-content>, el. 470m: larva on <italic><tp:taxon-name><tp:taxon-name-part taxon-name-part-type="genus" reg="Polypodium">Polypodium</tp:taxon-name-part><tp:taxon-name-part taxon-name-part-type="species" reg="fraxinifolium">fraxinifolium</tp:taxon-name-part></tp:taxon-name></italic>: 01/29/2010, ecl. 03/06/2010, Manuel Rios, collector, 10-SRNP-70574, USNMENT01437246; Sector Pitilla: Estacion Quica, <named-content xmlns:xlink="http://www.w3.org/1999/xlink" content-type="dwc:verbatimCoordinates" xlink:type="simple"><named-content content-type="geo-json" specific-use="{&#34;type&#34;:&#34;Point&#34;,&#34;coordinates&#34;:[-85.396660,10.996970]}" id="NCID0ERHAE" xlink:type="simple">10.99697, -85.39666</named-content></named-content>, el. 470m: larva on <italic><tp:taxon-name><tp:taxon-name-part taxon-name-part-type="genus" reg="Polypodium">Polypodium</tp:taxon-name-part><tp:taxon-name-part taxon-name-part-type="species" reg="fraxinifolium">fraxinifolium</tp:taxon-name-part></tp:taxon-name></italic>: 01/29/2010, ecl. 03/05/2010, Manuel Rios, collector, 10-SRNP-70573, USNMENT01437262; Sector Pitilla: Estacion Quica, <named-content xmlns:xlink="http://www.w3.org/1999/xlink" content-type="dwc:verbatimCoordinates" xlink:type="simple"><named-content content-type="geo-json" specific-use="{&#34;type&#34;:&#34;Point&#34;,&#34;coordinates&#34;:[-85.396660,10.996970]}" id="NCID0EEIAE" xlink:type="simple">10.99697, -85.39666</named-content></named-content>, el. 470m: larva on <italic><tp:taxon-name><tp:taxon-name-part taxon-name-part-type="genus" reg="Microgramma">Microgramma</tp:taxon-name-part><tp:taxon-name-part taxon-name-part-type="species" reg="percussa">percussa</tp:taxon-name-part></tp:taxon-name></italic>: 01/07/2014, ecl. 02/17/2014, Ricardo Calero, collector, 14-SRNP-70035, USNMENT01438824; Sector Pitilla: Estacion Quica, <named-content xmlns:xlink="http://www.w3.org/1999/xlink" content-type="dwc:verbatimCoordinates" xlink:type="simple"><named-content content-type="geo-json" specific-use="{&#34;type&#34;:&#34;Point&#34;,&#34;coordinates&#34;:[-85.396660,10.996970]}" id="NCID0EXIAE" xlink:type="simple">10.99697, -85.39666</named-content></named-content>, el. 470m: larva on <italic><tp:taxon-name><tp:taxon-name-part taxon-name-part-type="genus" reg="Niphidium">Niphidium</tp:taxon-name-part><tp:taxon-name-part taxon-name-part-type="species" reg="oblanceolatum">oblanceolatum</tp:taxon-name-part></tp:taxon-name></italic>: 01/25/2010, ecl. 02/27/2010, Ricardo Calero, collector, 10-SRNP-70488, USNMENT01438848, <named-content xmlns:xlink="http://www.w3.org/1999/xlink" content-type="dwc:institutional_code" xlink:type="simple">USNM</named-content> Dissection 148180; Sector Pitilla: Estacion Quica, <named-content xmlns:xlink="http://www.w3.org/1999/xlink" content-type="dwc:verbatimCoordinates" xlink:type="simple"><named-content content-type="geo-json" specific-use="{&#34;type&#34;:&#34;Point&#34;,&#34;coordinates&#34;:[-85.396660,10.996970]}" id="NCID0EPJAE" xlink:type="simple">10.99697, -85.39666</named-content></named-content>, el. 470m: larva on <italic><tp:taxon-name><tp:taxon-name-part taxon-name-part-type="genus" reg="Microgramma">Microgramma</tp:taxon-name-part><tp:taxon-name-part taxon-name-part-type="species" reg="percussa">percussa</tp:taxon-name-part></tp:taxon-name></italic>: 02/15/2010, ecl. 03/24/2010, Ricardo Calero, collector, 10-SRNP-70810, USNMENT01370328, <named-content xmlns:xlink="http://www.w3.org/1999/xlink" content-type="dwc:institutional_code" xlink:type="simple">USNM</named-content> Dissection 148050; Sector Pitilla: Estacion Quica, <named-content xmlns:xlink="http://www.w3.org/1999/xlink" content-type="dwc:verbatimCoordinates" xlink:type="simple"><named-content content-type="geo-json" specific-use="{&#34;type&#34;:&#34;Point&#34;,&#34;coordinates&#34;:[-85.396660,10.996970]}" id="NCID0EHKAE" xlink:type="simple">10.99697, -85.39666</named-content></named-content>, el. 470m: larva on <italic><tp:taxon-name><tp:taxon-name-part taxon-name-part-type="genus" reg="Microgramma">Microgramma</tp:taxon-name-part><tp:taxon-name-part taxon-name-part-type="species" reg="percussa">percussa</tp:taxon-name-part></tp:taxon-name></italic>: 02/15/2010, ecl. 03/20/2010, Dinia Martinez, collector, 10-SRNP-70812, USNMENT01437227.</p><p><italic>Females</italic>: Sector Pitilla: Estacion Quica, <named-content xmlns:xlink="http://www.w3.org/1999/xlink" content-type="dwc:verbatimCoordinates" xlink:type="simple"><named-content content-type="geo-json" specific-use="{&#34;type&#34;:&#34;Point&#34;,&#34;coordinates&#34;:[-85.396660,10.996970]}" id="NCID0E5KAE" xlink:type="simple">10.99697, -85.39666</named-content></named-content>, el. 470m: larva on <italic><tp:taxon-name><tp:taxon-name-part taxon-name-part-type="genus" reg="Niphidium">Niphidium</tp:taxon-name-part><tp:taxon-name-part taxon-name-part-type="species" reg="oblanceolatum">oblanceolatum</tp:taxon-name-part></tp:taxon-name></italic>: 01/21/2010, ecl. 03/04/2010, Ricardo Calero, collector, 10-SRNP-70495, USNMENT01437182; Sector Pitilla: Estacion Quica, <named-content xmlns:xlink="http://www.w3.org/1999/xlink" content-type="dwc:verbatimCoordinates" xlink:type="simple"><named-content content-type="geo-json" specific-use="{&#34;type&#34;:&#34;Point&#34;,&#34;coordinates&#34;:[-85.396660,10.996970]}" id="NCID0ERLAE" xlink:type="simple">10.99697, -85.39666</named-content></named-content>, el. 470m: larva on <italic><tp:taxon-name><tp:taxon-name-part taxon-name-part-type="genus" reg="Microgramma">Microgramma</tp:taxon-name-part><tp:taxon-name-part taxon-name-part-type="species" reg="percussa">percussa</tp:taxon-name-part></tp:taxon-name></italic>: 01/24/2010, ecl. 03/02/2010, Ricardo Calero, collector, 10-SRNP-70470, USNMENT01437196, <named-content xmlns:xlink="http://www.w3.org/1999/xlink" content-type="dwc:institutional_code" xlink:type="simple">USNM</named-content> Dissection 148299; Sector Pitilla: Estacion Quica, <named-content xmlns:xlink="http://www.w3.org/1999/xlink" content-type="dwc:verbatimCoordinates" xlink:type="simple"><named-content content-type="geo-json" specific-use="{&#34;type&#34;:&#34;Point&#34;,&#34;coordinates&#34;:[-85.396660,10.996970]}" id="NCID0EJMAE" xlink:type="simple">10.99697, -85.39666</named-content></named-content>, el. 470m: larva on <italic><tp:taxon-name><tp:taxon-name-part taxon-name-part-type="genus" reg="Polypodium">Polypodium</tp:taxon-name-part><tp:taxon-name-part taxon-name-part-type="species" reg="fraxinifolium">fraxinifolium</tp:taxon-name-part></tp:taxon-name></italic>: 02/03/2010, ecl. 03/17/2010, Ricardo Calero, collector, 10-SRNP-70609, USNMENT01437192; Sector Pitilla: Estacion Quica, <named-content xmlns:xlink="http://www.w3.org/1999/xlink" content-type="dwc:verbatimCoordinates" xlink:type="simple"><named-content content-type="geo-json" specific-use="{&#34;type&#34;:&#34;Point&#34;,&#34;coordinates&#34;:[-85.396660,10.996970]}" id="NCID0E3MAE" xlink:type="simple">10.99697, -85.39666</named-content></named-content>, el. 470m: larva on <italic><tp:taxon-name><tp:taxon-name-part taxon-name-part-type="genus" reg="Microgramma">Microgramma</tp:taxon-name-part><tp:taxon-name-part taxon-name-part-type="species" reg="percussa">percussa</tp:taxon-name-part></tp:taxon-name></italic>: 11/07/2010, ecl. 12/22/2010, Ricardo Calero, collector, 10-SRNP-73249, USNMENT01437207; Sector Pitilla: Estacion Quica, <named-content xmlns:xlink="http://www.w3.org/1999/xlink" content-type="dwc:verbatimCoordinates" xlink:type="simple"><named-content content-type="geo-json" specific-use="{&#34;type&#34;:&#34;Point&#34;,&#34;coordinates&#34;:[-85.396660,10.996970]}" id="NCID0EPNAE" xlink:type="simple">10.99697, -85.39666</named-content></named-content>, el. 470m: larva on <italic><tp:taxon-name><tp:taxon-name-part taxon-name-part-type="genus" reg="Polypodium">Polypodium</tp:taxon-name-part><tp:taxon-name-part taxon-name-part-type="species" reg="fraxinifolium">fraxinifolium</tp:taxon-name-part></tp:taxon-name></italic>: 01/29/2010, ecl. 03/11/2010, Manuel Rios, collector, 10-SRNP-70572, USNMENT01437261; Sector Pitilla: Estacion Quica, <named-content xmlns:xlink="http://www.w3.org/1999/xlink" content-type="dwc:verbatimCoordinates" xlink:type="simple"><named-content content-type="geo-json" specific-use="{&#34;type&#34;:&#34;Point&#34;,&#34;coordinates&#34;:[-85.396660,10.996970]}" id="NCID0ECOAE" xlink:type="simple">10.99697, -85.39666</named-content></named-content>, el. 470m: larva on <italic><tp:taxon-name><tp:taxon-name-part taxon-name-part-type="genus" reg="Microgramma">Microgramma</tp:taxon-name-part><tp:taxon-name-part taxon-name-part-type="species" reg="percussa">percussa</tp:taxon-name-part></tp:taxon-name></italic>: 02/15/2010, ecl. 03/24/2010, Dinia Martinez, collector, 10-SRNP-70811, USNMENT01437202; Sector Pitilla: Estacion Quica, <named-content xmlns:xlink="http://www.w3.org/1999/xlink" content-type="dwc:verbatimCoordinates" xlink:type="simple"><named-content content-type="geo-json" specific-use="{&#34;type&#34;:&#34;Point&#34;,&#34;coordinates&#34;:[-85.396660,10.996970]}" id="NCID0EVOAE" xlink:type="simple">10.99697, -85.39666</named-content></named-content>, el. 470m: larva on <italic><tp:taxon-name><tp:taxon-name-part taxon-name-part-type="genus" reg="Polypodium">Polypodium</tp:taxon-name-part><tp:taxon-name-part taxon-name-part-type="species" reg="fraxinifolium">fraxinifolium</tp:taxon-name-part></tp:taxon-name></italic>: 01/27/2010, ecl. 03/03/2010, Dinia Martinez, collector, 10-SRNP-70534, USNMENT01437267 <named-content xmlns:xlink="http://www.w3.org/1999/xlink" content-type="dwc:institutional_code" xlink:type="simple">USNM</named-content> Dissection 148187; Sector Pitilla: Estacion Quica, <named-content xmlns:xlink="http://www.w3.org/1999/xlink" content-type="dwc:verbatimCoordinates" xlink:type="simple"><named-content content-type="geo-json" specific-use="{&#34;type&#34;:&#34;Point&#34;,&#34;coordinates&#34;:[-85.396660,10.996970]}" id="NCID0ENPAE" xlink:type="simple">10.99697, -85.39666</named-content></named-content>, el. 470m: larva on <italic><tp:taxon-name><tp:taxon-name-part taxon-name-part-type="genus" reg="Microgramma">Microgramma</tp:taxon-name-part><tp:taxon-name-part taxon-name-part-type="species" reg="percussa">percussa</tp:taxon-name-part></tp:taxon-name></italic>: 01/23/2010, ecl. 03/02/2010, Ricardo Calero, collector, 10-SRNP-70436, USNMENT01370329, <named-content xmlns:xlink="http://www.w3.org/1999/xlink" content-type="dwc:institutional_code" xlink:type="simple">USNM</named-content> Dissection 148051; Sector Pitilla: Estacion Quica, <named-content xmlns:xlink="http://www.w3.org/1999/xlink" content-type="dwc:verbatimCoordinates" xlink:type="simple"><named-content content-type="geo-json" specific-use="{&#34;type&#34;:&#34;Point&#34;,&#34;coordinates&#34;:[-85.396660,10.996970]}" id="NCID0EFQAE" xlink:type="simple">10.99697, -85.39666</named-content></named-content>, el. 470m: larva on <italic><tp:taxon-name><tp:taxon-name-part taxon-name-part-type="genus" reg="Microgramma">Microgramma</tp:taxon-name-part><tp:taxon-name-part taxon-name-part-type="species" reg="percussa">percussa</tp:taxon-name-part></tp:taxon-name></italic>: 03/15/2012, ecl. 04/18/2012, Ricardo Calero, collector, 12-SRNP-70644, USNMENT01370326, <named-content xmlns:xlink="http://www.w3.org/1999/xlink" content-type="dwc:institutional_code" xlink:type="simple">USNM</named-content> Dissection 148106.</p></tp:treatment-sec><tp:treatment-sec sec-type="diagnosis" id="SECID0E1QAE"><title>Diagnosis.</title><p>Smaller and with distinct patterning and genitalic differences that distinguish it from the other described <italic><tp:taxon-name><tp:taxon-name-part taxon-name-part-type="genus" reg="Lophomyra">Lophomyra</tp:taxon-name-part></tp:taxon-name></italic>. Overall, we note the more mottled appearance to the forewing than in <italic><tp:taxon-name><tp:taxon-name-part taxon-name-part-type="genus" reg="Lophomyra">L.</tp:taxon-name-part><tp:taxon-name-part taxon-name-part-type="species" reg="tacita">tacita</tp:taxon-name-part></tp:taxon-name></italic> or <italic><tp:taxon-name><tp:taxon-name-part taxon-name-part-type="genus" reg="Lophomyra">L.</tp:taxon-name-part><tp:taxon-name-part taxon-name-part-type="species" reg="santista">santista</tp:taxon-name-part></tp:taxon-name></italic>. More specifically, the green orbicular spot outlined in cream and the reniform spot outlined in white form a pair of figure 8’s in <italic><tp:taxon-name><tp:taxon-name-part taxon-name-part-type="genus" reg="Lophomyra">L.</tp:taxon-name-part><tp:taxon-name-part taxon-name-part-type="species" reg="commixta">commixta</tp:taxon-name-part></tp:taxon-name></italic> that meet at their posterior edges to form a deformed U-shaped stigma. These pattern elements are less obvious in <italic><tp:taxon-name><tp:taxon-name-part taxon-name-part-type="genus" reg="Lophomyra">L.</tp:taxon-name-part><tp:taxon-name-part taxon-name-part-type="species" reg="tacita">tacita</tp:taxon-name-part></tp:taxon-name></italic> and <italic><tp:taxon-name><tp:taxon-name-part taxon-name-part-type="genus" reg="Lophomyra">L.</tp:taxon-name-part><tp:taxon-name-part taxon-name-part-type="species" reg="santista">santista</tp:taxon-name-part></tp:taxon-name></italic>, where the fusion of the reniform and orbicular spots is more complete. The male genitalia of <italic><tp:taxon-name><tp:taxon-name-part taxon-name-part-type="genus" reg="Lophomyra">L.</tp:taxon-name-part><tp:taxon-name-part taxon-name-part-type="species" reg="commixta">commixta</tp:taxon-name-part></tp:taxon-name></italic> are distinct from and less robust than those of its congeners by virtue of the clasper’s being less sharply developed, and the cucullus' appearing simple <!--PageBreak-->and spatulate; the vesica bears a basal diverticular nipple (Figs <xref ref-type="fig" rid="F10">81–84</xref>). Female <italic><tp:taxon-name><tp:taxon-name-part taxon-name-part-type="genus" reg="Lophomyra">L.</tp:taxon-name-part><tp:taxon-name-part taxon-name-part-type="species" reg="commixta">commixta</tp:taxon-name-part></tp:taxon-name></italic> also bear an appendicular lobe at the caudal end of the ductus bursae, a feature shared with <italic><tp:taxon-name><tp:taxon-name-part taxon-name-part-type="genus" reg="Lophomyra">L.</tp:taxon-name-part><tp:taxon-name-part taxon-name-part-type="species" reg="santista">santista</tp:taxon-name-part></tp:taxon-name></italic> but not with <italic><tp:taxon-name><tp:taxon-name-part taxon-name-part-type="genus" reg="Lophomyra">L.</tp:taxon-name-part><tp:taxon-name-part taxon-name-part-type="species" reg="tacita">tacita</tp:taxon-name-part></tp:taxon-name></italic>.</p></tp:treatment-sec><tp:treatment-sec sec-type="description" id="SECID0EQUAE"><title>Re-description.</title><p><bold>Head</bold>. Labial palpi as for genus. Proboscis with paired lateral rows of ~28 small protuberances at terminus. Frons and vertex scaled with a mixture of whitish and grayish brown. Remaining scales of head and palpi a mixture of white, gray-brown and “lilacine” (cf. <xref ref-type="bibr" rid="B5">Schaus 1914</xref>: 487). Antennae filiform, finely scaled, dorsally edged with white and a few green scales toward the base.</p><p><bold>Thorax</bold>. Male prothorax with two fans of stalked scales, predominantly lime green, each fan gray-brown at its center and peppered with black; a third predominantly brown medial crest immediately posterior. <italic>Wings.</italic> Forewing length 11.5 mm (holotype, male), average 10.6 mm (males, <italic>n</italic> = 9), 11.5 mm (females, <italic>n</italic> = 7). Forewing patterning appearing less blended than in congeners, largely due to visibility of reniform-subreniform complex (see above) and the visibility of the postmedial line; on undersides, green shading confined primarily to forewing terminal areas; post-medial lines present but faint on undersides. <italic>Legs.</italic> Scaling, tibial spurs, and rows of tibial spines as for genus.</p><p><bold>Abdomen</bold>. Dorsal scales predominantly tannish, except on terminal segments where visibly green; a medial line of dark scaling ventrally. Males with prominent medio-dorsal tuft of brown spatulate scales on A2; dorsal tufts posterior to A2 composed primarily of hairs concolorous with adjacent abdominal scaling.</p><p><bold>Male genitalia</bold>. Structures less robust than those of larger congeners, including the much-reduced sacculus (1), a barely visible ampulla-like structure within it (4); the spines associated with the editum; the clasper (2), which is small and beak-like; and the cucullus (3), which is spatulate or modestly swollen distally, and not strongly recurved. Vesica with a shallow subbasal diverticular bump and a separate, more conspicuous, basal nipple.</p><p><bold>Female genitalia</bold>. Antrum narrow, not more than twice the width of the ductus; ventral appendicular lobe present at caudal end of ductus bursae.</p><p><bold>Immature stages</bold>. Larvae known from images (Figs <xref ref-type="fig" rid="F14">100–107</xref>). Pattern highly disruptive, with less contrast in coloration amid thoracic than abdominal segments. Head capsule pale with reddish calico patterning and black pinacula; dorsal chalazae red and raised, bearing bicolorous pinacula, black towards the front, red backward, forming setose spines, most prominent on A1–3; cream-colored subdorsal patches lateral to each spine form a series of ventro-caudally directed diagonal streaks, faintly shaded with green, again most conspicuous on A1–3, fainter on A4–7 and stronger again on A8; highly anastomosing pattern of fine pale lines centered mid-dorsally. This color pattern is highly cryptic among tangles of fern rhizomes where the caterpillars rest and pupate.</p></tp:treatment-sec><tp:treatment-sec sec-type="biology" id="SECID0E3VAE"><title>Biology.</title><p>Wild-caught caterpillars were found feeding on leaves of <italic><tp:taxon-name><tp:taxon-name-part taxon-name-part-type="genus" reg="Microgramma">Microgramma</tp:taxon-name-part><tp:taxon-name-part taxon-name-part-type="species" reg="percussa">percussa</tp:taxon-name-part></tp:taxon-name></italic>, <italic><tp:taxon-name><tp:taxon-name-part taxon-name-part-type="genus" reg="Niphidium">Niphidium</tp:taxon-name-part><tp:taxon-name-part taxon-name-part-type="species" reg="oblanceolatum">oblanceolatum</tp:taxon-name-part></tp:taxon-name></italic>, <italic><tp:taxon-name><tp:taxon-name-part taxon-name-part-type="genus" reg="Polypodium">Polypodium</tp:taxon-name-part><tp:taxon-name-part taxon-name-part-type="species" reg="fraxinifolium">fraxinifolium</tp:taxon-name-part></tp:taxon-name></italic> (all <tp:taxon-name><tp:taxon-name-part taxon-name-part-type="family">Polypodiaceae</tp:taxon-name-part></tp:taxon-name>). Eighteen reared individuals (10 males, 8 females) used an average of 24 days between the onset of the prepupal stage and adult eclosion in their ACG rain forest habitat. All ACG specimens were reared from wild-caught caterpillars and none light-trapped despite massive ACG-wide light-trapping, and all have the same DNA COI barcode and BIN (<ext-link xmlns:xlink="http://www.w3.org/1999/xlink" ext-link-type="uri" xlink:href="http://www.boldsystems.org/index.php/Public_BarcodeCluster?clusteruri=BOLD:AAY4740" xlink:type="simple">BOLD:AAY4740</ext-link>). No barcodes were available for South American specimens.</p><!--PageBreak--></tp:treatment-sec><tp:treatment-sec sec-type="distribution" id="SECID0EOXAE"><title>Distribution.</title><p>French Guiana, Costa Rican rain forest.</p></tp:treatment-sec><tp:treatment-sec sec-type="remarks" id="SECID0ETXAE"><title>Remarks.</title><p>The conspicuous genitalic similarities as well as provisional analyses of DNA barcode data corroborate the placement of “<italic><tp:taxon-name><tp:taxon-name-part taxon-name-part-type="genus" reg="Chytonidia">Chytonidia</tp:taxon-name-part></tp:taxon-name></italic>” <italic><tp:taxon-name><tp:taxon-name-part taxon-name-part-type="genus" reg="Chytonidia"/><tp:taxon-name-part taxon-name-part-type="species" reg="commixta">commixta</tp:taxon-name-part></tp:taxon-name></italic> with <italic><tp:taxon-name><tp:taxon-name-part taxon-name-part-type="genus" reg="Lophomyra">Lophomyra</tp:taxon-name-part></tp:taxon-name></italic>. The reared Costa Rican specimens may well represent a species distinct from <italic><tp:taxon-name><tp:taxon-name-part taxon-name-part-type="genus" reg="Lophomyra">L.</tp:taxon-name-part><tp:taxon-name-part taxon-name-part-type="species" reg="commixta">commixta</tp:taxon-name-part></tp:taxon-name></italic>; they are larger than a small series of topotypic specimens from French Guiana (and reared specimens are commonly smaller than wild-caught adults). However, in the absence of evidence to the contrary, we have elected to continue to include them under <italic><tp:taxon-name><tp:taxon-name-part taxon-name-part-type="genus" reg="Lophomyra">L.</tp:taxon-name-part><tp:taxon-name-part taxon-name-part-type="species" reg="commixta">commixta</tp:taxon-name-part></tp:taxon-name></italic>, recognizing that additional data may well separate the two, and that it is not un common for South American specimens to be recognized as taxonomically distinct from their Costa Rican look-alikes (e.g., <xref ref-type="bibr" rid="B13">Grishin et al. 2013</xref>, <xref ref-type="bibr" rid="B16">Janzen et al. 2017</xref>).</p></tp:treatment-sec><tp:treatment-sec><!--Section generated to contain objects referenced in tp:taxon-treatment.--><fig id="F6" position="float" orientation="portrait"><label>Figures 49–56.</label><caption><p><italic><tp:taxon-name><tp:taxon-name-part taxon-name-part-type="genus" reg="Lophomyra">Lophomyra</tp:taxon-name-part><tp:taxon-name-part taxon-name-part-type="species" reg="commixta">commixta</tp:taxon-name-part></tp:taxon-name></italic>, dorsal habitus. <bold>49</bold> Holotype ♂, French Guiana, USNMENT01370304, <named-content xmlns:xlink="http://www.w3.org/1999/xlink" content-type="dwc:institutional_code" xlink:type="simple">USNM</named-content> Dissection 148186 <bold>50</bold> ♀ French Guiana, USNMENT01370319, <named-content xmlns:xlink="http://www.w3.org/1999/xlink" content-type="dwc:institutional_code" xlink:type="simple">USNM</named-content> Dissection 148086 <bold>51</bold> ♂ Área de Conservación Guanacaste (ACG), Costa Rica, 11-SRNP-70741, USNMENT01370307 <bold>52</bold> ♀ French Guiana, USNMENT01370317 <bold>53</bold> ♂ ACG, 10-SRNP-70810, USNMENT01370328, <named-content xmlns:xlink="http://www.w3.org/1999/xlink" content-type="dwc:institutional_code" xlink:type="simple">USNM</named-content> Dissection 148050 <bold>54</bold> ♀, ACG, 10-SRNP-70436,USNMENT01370329, <named-content xmlns:xlink="http://www.w3.org/1999/xlink" content-type="dwc:institutional_code" xlink:type="simple">USNM</named-content> Dissection 148051 <bold>55</bold> ♂ ACG, 11-SRNP-69041, USNMENT01370325, <named-content xmlns:xlink="http://www.w3.org/1999/xlink" content-type="dwc:institutional_code" xlink:type="simple">USNM</named-content> Dissection 148098 <bold>56</bold> ♀ ACG, 12-SRNP-70644, USNMENT01370326, <named-content xmlns:xlink="http://www.w3.org/1999/xlink" content-type="dwc:institutional_code" xlink:type="simple">USNM</named-content> Dissection 148106.</p></caption><graphic xmlns:xlink="http://www.w3.org/1999/xlink" xlink:href="zookeys-788-135-g006.jpg" position="float" orientation="portrait" xlink:type="simple" id="oo_233404.jpg"/></fig><fig id="F7" position="float" orientation="portrait"><label>Figures 57–64.</label><caption><p><italic><tp:taxon-name><tp:taxon-name-part taxon-name-part-type="genus" reg="Lophomyra">Lophomyra</tp:taxon-name-part><tp:taxon-name-part taxon-name-part-type="species" reg="commixta">commixta</tp:taxon-name-part></tp:taxon-name></italic>, ventral habitus. <bold>57</bold> Holotype ♂, French Guiana, USNMENT01370304, <named-content xmlns:xlink="http://www.w3.org/1999/xlink" content-type="dwc:institutional_code" xlink:type="simple">USNM</named-content> Dissection 148186 <bold>58</bold> ♀ French Guiana, USNMENT01370319, <named-content xmlns:xlink="http://www.w3.org/1999/xlink" content-type="dwc:institutional_code" xlink:type="simple">USNM</named-content> Dissection 148086 <bold>59</bold> ♂ Área de Conservación Guanacaste (ACG), Costa Rica, 11-SRNP-70741, USNMENT01370307 <bold>60</bold> ♀ French Guiana, USNMENT01370317 <bold>61</bold> ♂ ACG, 10-SRNP-70810, USNMENT01370328, <named-content xmlns:xlink="http://www.w3.org/1999/xlink" content-type="dwc:institutional_code" xlink:type="simple">USNM</named-content> Dissection 148050 <bold>62</bold> ♀ ACG, 10-SRNP-70436,USNMENT01370329, <named-content xmlns:xlink="http://www.w3.org/1999/xlink" content-type="dwc:institutional_code" xlink:type="simple">USNM</named-content> Dissection 148051 <bold>63</bold> ♂ ACG, 11-SRNP-69041, USNMENT01370325, <named-content xmlns:xlink="http://www.w3.org/1999/xlink" content-type="dwc:institutional_code" xlink:type="simple">USNM</named-content> Dissection 148098 <bold>64</bold> ♀ ACG, 12-SRNP-70644, USNMENT01370326, <named-content xmlns:xlink="http://www.w3.org/1999/xlink" content-type="dwc:institutional_code" xlink:type="simple">USNM</named-content> Dissection 148106.</p></caption><graphic xmlns:xlink="http://www.w3.org/1999/xlink" xlink:href="zookeys-788-135-g007.jpg" position="float" orientation="portrait" xlink:type="simple" id="oo_233405.jpg"/></fig><fig id="F8" position="float" orientation="portrait"><label>Figures 65–72.</label><caption><p><italic><tp:taxon-name><tp:taxon-name-part taxon-name-part-type="genus" reg="Lophomyra">Lophomyra</tp:taxon-name-part></tp:taxon-name></italic> male genitalia, valves. <bold>65</bold><italic><tp:taxon-name><tp:taxon-name-part taxon-name-part-type="genus" reg="Lophomyra">L.</tp:taxon-name-part><tp:taxon-name-part taxon-name-part-type="species" reg="tacita">tacita</tp:taxon-name-part></tp:taxon-name></italic>, Turrialba, Costa Rica, USNMENT01438834, <named-content xmlns:xlink="http://www.w3.org/1999/xlink" content-type="dwc:institutional_code" xlink:type="simple">USNM</named-content> Dissection 148081, <bold>66</bold><italic><tp:taxon-name><tp:taxon-name-part taxon-name-part-type="genus" reg="Lophomyra">L.</tp:taxon-name-part><tp:taxon-name-part taxon-name-part-type="species" reg="tacita">tacita</tp:taxon-name-part></tp:taxon-name></italic>, Turrialba, Costa Rica,<named-content xmlns:xlink="http://www.w3.org/1999/xlink" content-type="dwc:institutional_code" xlink:type="simple">USNM</named-content> Dissection 148143, USNMENT01370321 <bold>67</bold><italic><tp:taxon-name><tp:taxon-name-part taxon-name-part-type="genus" reg="Lophomyra">L.</tp:taxon-name-part><tp:taxon-name-part taxon-name-part-type="species" reg="tacita">tacita</tp:taxon-name-part></tp:taxon-name></italic>, Área de Conservación Guanacaste (ACG), Costa Rica, 10-SRNP-73310, USNMENT01437265 <named-content xmlns:xlink="http://www.w3.org/1999/xlink" content-type="dwc:institutional_code" xlink:type="simple">USNM</named-content> Dissection 148099 <italic><tp:taxon-name><tp:taxon-name-part taxon-name-part-type="genus" reg="Lophomyra"/><tp:taxon-name-part taxon-name-part-type="species" reg="tacita">tacita</tp:taxon-name-part></tp:taxon-name></italic><bold>68</bold><italic><tp:taxon-name><tp:taxon-name-part taxon-name-part-type="genus" reg="Lophomyra">L.</tp:taxon-name-part><tp:taxon-name-part taxon-name-part-type="species" reg="tacita">tacita</tp:taxon-name-part></tp:taxon-name></italic>, Venezuela, USNMENT01437226, <named-content xmlns:xlink="http://www.w3.org/1999/xlink" content-type="dwc:institutional_code" xlink:type="simple">USNM</named-content> Dissection 148083 <bold>69</bold><italic><tp:taxon-name><tp:taxon-name-part taxon-name-part-type="genus" reg="Lophomyra">L.</tp:taxon-name-part><tp:taxon-name-part taxon-name-part-type="species" reg="commixta">commixta</tp:taxon-name-part></tp:taxon-name></italic>, Holotype, French Guiana, USNMENT01370304, <named-content xmlns:xlink="http://www.w3.org/1999/xlink" content-type="dwc:institutional_code" xlink:type="simple">USNM</named-content> Dissection 148186 <bold>70</bold><italic><tp:taxon-name><tp:taxon-name-part taxon-name-part-type="genus" reg="Lophomyra">L.</tp:taxon-name-part><tp:taxon-name-part taxon-name-part-type="species" reg="santista">santista</tp:taxon-name-part></tp:taxon-name></italic>, Holotype, Brazil, NHMUK01606195 <bold>71</bold><italic><tp:taxon-name><tp:taxon-name-part taxon-name-part-type="genus" reg="Lophomyra">L.</tp:taxon-name-part><tp:taxon-name-part taxon-name-part-type="species" reg="commixta">commixta</tp:taxon-name-part></tp:taxon-name></italic>, ACG, 11-SRNP-69041, USNMENT01370325, <named-content xmlns:xlink="http://www.w3.org/1999/xlink" content-type="dwc:institutional_code" xlink:type="simple">USNM</named-content> Dissection 148098 <bold>72</bold><italic><tp:taxon-name><tp:taxon-name-part taxon-name-part-type="genus" reg="Lophomyra">L.</tp:taxon-name-part><tp:taxon-name-part taxon-name-part-type="species" reg="commixta">commixta</tp:taxon-name-part></tp:taxon-name></italic>, ACG, 10-SRNP-70488, USNMENT01438848, <named-content xmlns:xlink="http://www.w3.org/1999/xlink" content-type="dwc:institutional_code" xlink:type="simple">USNM</named-content> Dissection 148180.</p></caption><graphic xmlns:xlink="http://www.w3.org/1999/xlink" xlink:href="zookeys-788-135-g008.jpg" position="float" orientation="portrait" xlink:type="simple" id="oo_233406.jpg"/></fig><fig id="F10" position="float" orientation="portrait"><label>Figures 81–84.</label><caption><p><italic><tp:taxon-name><tp:taxon-name-part taxon-name-part-type="genus" reg="Lophomyra">Lophomyra</tp:taxon-name-part><tp:taxon-name-part taxon-name-part-type="species" reg="commixta">commixta</tp:taxon-name-part></tp:taxon-name></italic>, male genitalia, phalli. <bold>81</bold> Área de Conservación Guanacaste (ACG), Costa Rica, 11-SRNP-69041, USNMENT01370325, <named-content xmlns:xlink="http://www.w3.org/1999/xlink" content-type="dwc:institutional_code" xlink:type="simple">USNM</named-content> Dissection 148098 <bold>82</bold> ACG, 10-SRNP-70488, USNMENT01438848, <named-content xmlns:xlink="http://www.w3.org/1999/xlink" content-type="dwc:institutional_code" xlink:type="simple">USNM</named-content> Dissection 148180 <bold>83</bold><italic><tp:taxon-name><tp:taxon-name-part taxon-name-part-type="genus" reg="Lophomyra">L.</tp:taxon-name-part><tp:taxon-name-part taxon-name-part-type="species" reg="commixta">commixta</tp:taxon-name-part></tp:taxon-name></italic>, USNMENT01437196, <named-content xmlns:xlink="http://www.w3.org/1999/xlink" content-type="dwc:institutional_code" xlink:type="simple">USNM</named-content> Dissection 148299 <bold>84</bold><italic><tp:taxon-name><tp:taxon-name-part taxon-name-part-type="genus" reg="Lophomyra">L.</tp:taxon-name-part><tp:taxon-name-part taxon-name-part-type="species" reg="commixta">commixta</tp:taxon-name-part></tp:taxon-name></italic>, Holotype, French Guiana, USNMENT01370304, <named-content xmlns:xlink="http://www.w3.org/1999/xlink" content-type="dwc:institutional_code" xlink:type="simple">USNM</named-content> Dissection 148186.</p></caption><graphic xmlns:xlink="http://www.w3.org/1999/xlink" xlink:href="zookeys-788-135-g010.jpg" position="float" orientation="portrait" xlink:type="simple" id="oo_233408.jpg"/></fig><fig id="F13" position="float" orientation="portrait"><label>Figures 93–99.</label><caption><p><italic><tp:taxon-name><tp:taxon-name-part taxon-name-part-type="genus" reg="Lophomyra">Lophomyra</tp:taxon-name-part></tp:taxon-name></italic> male terminalia <italic><tp:taxon-name><tp:taxon-name-part taxon-name-part-type="genus" reg="Lophomyra">L.</tp:taxon-name-part><tp:taxon-name-part taxon-name-part-type="species" reg="tacita">tacita</tp:taxon-name-part></tp:taxon-name></italic> and <italic><tp:taxon-name><tp:taxon-name-part taxon-name-part-type="genus" reg="Lophomyra">L.</tp:taxon-name-part><tp:taxon-name-part taxon-name-part-type="species" reg="commixta">commixta</tp:taxon-name-part></tp:taxon-name></italic><bold>93</bold><italic><tp:taxon-name><tp:taxon-name-part taxon-name-part-type="genus" reg="Lophomyra">L.</tp:taxon-name-part><tp:taxon-name-part taxon-name-part-type="species" reg="tacita">tacita</tp:taxon-name-part></tp:taxon-name></italic>, Turrialba, Costa Rica, USNMENT01370323 <bold>94</bold><italic><tp:taxon-name><tp:taxon-name-part taxon-name-part-type="genus" reg="Lophomyra">L.</tp:taxon-name-part><tp:taxon-name-part taxon-name-part-type="species" reg="tacita">tacita</tp:taxon-name-part></tp:taxon-name></italic>, Venezuela, USNMENT01437226, <named-content xmlns:xlink="http://www.w3.org/1999/xlink" content-type="dwc:institutional_code" xlink:type="simple">USNM</named-content> Dissection 148083 VZ <bold>95</bold><italic><tp:taxon-name><tp:taxon-name-part taxon-name-part-type="genus" reg="Lophomyra">L.</tp:taxon-name-part><tp:taxon-name-part taxon-name-part-type="species" reg="commixta">commixta</tp:taxon-name-part></tp:taxon-name></italic>, French Guiana, USNMENT01370327 <bold>96</bold><italic><tp:taxon-name><tp:taxon-name-part taxon-name-part-type="genus" reg="Lophomyra">L.</tp:taxon-name-part><tp:taxon-name-part taxon-name-part-type="species" reg="tacita">tacita</tp:taxon-name-part></tp:taxon-name></italic>, Turrialba, Costa Rica, USNMENT01370323 <bold>97</bold><italic><tp:taxon-name><tp:taxon-name-part taxon-name-part-type="genus" reg="Lophomyra">L.</tp:taxon-name-part><tp:taxon-name-part taxon-name-part-type="species" reg="tacita">tacita</tp:taxon-name-part></tp:taxon-name></italic>, Turrialba, Costa Rica, USNMENT01370323 <bold>98</bold><italic><tp:taxon-name><tp:taxon-name-part taxon-name-part-type="genus" reg="Lophomyra">L.</tp:taxon-name-part><tp:taxon-name-part taxon-name-part-type="species" reg="commixta">commixta</tp:taxon-name-part></tp:taxon-name></italic>, French Guiana USNMENT01370327 <bold>99</bold><italic><tp:taxon-name><tp:taxon-name-part taxon-name-part-type="genus" reg="Lophomyra">L.</tp:taxon-name-part><tp:taxon-name-part taxon-name-part-type="species" reg="commixta">commixta</tp:taxon-name-part></tp:taxon-name></italic>, French Guiana, USNMENT01370327.</p></caption><graphic xmlns:xlink="http://www.w3.org/1999/xlink" xlink:href="zookeys-788-135-g013.jpg" position="float" orientation="portrait" xlink:type="simple" id="oo_233412.jpg"/></fig><fig id="F11" position="float" orientation="portrait"><label>Figures 85–90.</label><caption><p><italic><tp:taxon-name><tp:taxon-name-part taxon-name-part-type="genus" reg="Lophomyra">Lophomyra</tp:taxon-name-part></tp:taxon-name></italic> female genitalia. <bold>85</bold><italic><tp:taxon-name><tp:taxon-name-part taxon-name-part-type="genus" reg="Lophomyra">L.</tp:taxon-name-part><tp:taxon-name-part taxon-name-part-type="species" reg="commixta">commixta</tp:taxon-name-part></tp:taxon-name></italic>, French Guiana, USNMENT01370304, <named-content xmlns:xlink="http://www.w3.org/1999/xlink" content-type="dwc:institutional_code" xlink:type="simple">USNM</named-content> Dissection 148086 <bold>86</bold><italic><tp:taxon-name><tp:taxon-name-part taxon-name-part-type="genus" reg="Lophomyra">L.</tp:taxon-name-part><tp:taxon-name-part taxon-name-part-type="species" reg="commixta">commixta</tp:taxon-name-part></tp:taxon-name></italic>, Área de Conservación Guanacaste (ACG), Costa Rica, 10-SRNP-70436,USNMENT01370329, <named-content xmlns:xlink="http://www.w3.org/1999/xlink" content-type="dwc:institutional_code" xlink:type="simple">USNM</named-content> Dissection 148051 <bold>87</bold><italic><tp:taxon-name><tp:taxon-name-part taxon-name-part-type="genus" reg="Lophomyra">L.</tp:taxon-name-part><tp:taxon-name-part taxon-name-part-type="species" reg="santista">santista</tp:taxon-name-part></tp:taxon-name></italic>, French Guiana, <named-content xmlns:xlink="http://www.w3.org/1999/xlink" content-type="dwc:institutional_code" xlink:type="simple">USNM</named-content> Dissection 148082, USNMENT01370318 <bold>88</bold><italic><tp:taxon-name><tp:taxon-name-part taxon-name-part-type="genus" reg="Lophomyra">L.</tp:taxon-name-part><tp:taxon-name-part taxon-name-part-type="species" reg="tacita">tacita</tp:taxon-name-part></tp:taxon-name></italic>, ACG, 13-SRNP-71894, USNMENT01438803, <named-content xmlns:xlink="http://www.w3.org/1999/xlink" content-type="dwc:institutional_code" xlink:type="simple">USNM</named-content> Dissection 148105 <bold>89</bold><italic><tp:taxon-name><tp:taxon-name-part taxon-name-part-type="genus" reg="Lophomyra">L.</tp:taxon-name-part><tp:taxon-name-part taxon-name-part-type="species" reg="tacita">tacita</tp:taxon-name-part></tp:taxon-name></italic>, Venezuela, USNMENT01370316, <named-content xmlns:xlink="http://www.w3.org/1999/xlink" content-type="dwc:institutional_code" xlink:type="simple">USNM</named-content> Dissection 148084 <bold>90</bold><italic><tp:taxon-name><tp:taxon-name-part taxon-name-part-type="genus" reg="Lophomyra">L.</tp:taxon-name-part><tp:taxon-name-part taxon-name-part-type="species" reg="tacita">tacita</tp:taxon-name-part></tp:taxon-name></italic>, ACG, 10-SRNP-70460, USNMENT01437275, <named-content xmlns:xlink="http://www.w3.org/1999/xlink" content-type="dwc:institutional_code" xlink:type="simple">USNM</named-content> Dissection 148053.</p></caption><graphic xmlns:xlink="http://www.w3.org/1999/xlink" xlink:href="zookeys-788-135-g011.jpg" position="float" orientation="portrait" xlink:type="simple" id="oo_233409.jpg"/></fig><fig id="F14" position="float" orientation="portrait"><label>Figures 100–107.</label><caption><p>Larvae of <italic><tp:taxon-name><tp:taxon-name-part taxon-name-part-type="genus" reg="Lophomyra">Lophomyra</tp:taxon-name-part><tp:taxon-name-part taxon-name-part-type="species" reg="commixta">commixta</tp:taxon-name-part></tp:taxon-name></italic>, Área de Conservación Guanacaste (ACG), Costa Rica. <bold>100–103.</bold> 11-SRNP-69041, USNMENT01370325, <named-content xmlns:xlink="http://www.w3.org/1999/xlink" content-type="dwc:institutional_code" xlink:type="simple">USNM</named-content> Dissection 148098 (male), cf. Figs <xref ref-type="fig" rid="F6">55</xref>, <xref ref-type="fig" rid="F7">63</xref>, <xref ref-type="fig" rid="F8">71</xref>, <xref ref-type="fig" rid="F9">78</xref><bold>100</bold> DHJ483519 <bold>101</bold> DHJ483520 <bold>102</bold> DHJ483513 <bold>103</bold> DHJ483516 <bold>104–107.</bold> 10-SRNP-70572, USNMENT01437261 (female) <bold>104</bold> DHJ469067 <bold>105</bold> DHJ469064 <bold>106</bold> DHJ469063 <bold>107</bold> DHJ469069.</p></caption><graphic xmlns:xlink="http://www.w3.org/1999/xlink" xlink:href="zookeys-788-135-g014.jpg" position="float" orientation="portrait" xlink:type="simple" id="oo_233413.jpg"/></fig><fig id="F9" position="float" orientation="portrait"><label>Figures 73–80.</label><caption><p><italic><tp:taxon-name><tp:taxon-name-part taxon-name-part-type="genus" reg="Lophomyra">Lophomyra</tp:taxon-name-part></tp:taxon-name></italic> male genitalia, phalli. <bold>73</bold><italic><tp:taxon-name><tp:taxon-name-part taxon-name-part-type="genus" reg="Lophomyra">L.</tp:taxon-name-part><tp:taxon-name-part taxon-name-part-type="species" reg="tacita">tacita</tp:taxon-name-part></tp:taxon-name></italic>, Turrialba, Costa Rica, <named-content xmlns:xlink="http://www.w3.org/1999/xlink" content-type="dwc:institutional_code" xlink:type="simple">USNM</named-content> Dissection 148143, USNMENT01370321 <bold>74</bold><italic><tp:taxon-name><tp:taxon-name-part taxon-name-part-type="genus" reg="Lophomyra">L.</tp:taxon-name-part><tp:taxon-name-part taxon-name-part-type="species" reg="tacita">tacita</tp:taxon-name-part></tp:taxon-name></italic>, Turrialba, Costa Rica, <named-content xmlns:xlink="http://www.w3.org/1999/xlink" content-type="dwc:institutional_code" xlink:type="simple">USNM</named-content> Dissection 148081, USNMENT01438834 <bold>75</bold><italic><tp:taxon-name><tp:taxon-name-part taxon-name-part-type="genus" reg="Lophomyra">L.</tp:taxon-name-part><tp:taxon-name-part taxon-name-part-type="species" reg="tacita">tacita</tp:taxon-name-part></tp:taxon-name></italic>, Área de Conservación Guanacaste (ACG), Costa Rica, 10-SRNP-73310, USNMENT01437265, <named-content xmlns:xlink="http://www.w3.org/1999/xlink" content-type="dwc:institutional_code" xlink:type="simple">USNM</named-content> Dissection 148099 <bold>76</bold><italic><tp:taxon-name><tp:taxon-name-part taxon-name-part-type="genus" reg="Lophomyra">L.</tp:taxon-name-part><tp:taxon-name-part taxon-name-part-type="species" reg="tacita">tacita</tp:taxon-name-part></tp:taxon-name></italic>, Venezuela, USNMENT01437226, <named-content xmlns:xlink="http://www.w3.org/1999/xlink" content-type="dwc:institutional_code" xlink:type="simple">USNM</named-content> Dissection 148083 <bold>77</bold><italic><tp:taxon-name><tp:taxon-name-part taxon-name-part-type="genus" reg="Lophomyra">L.</tp:taxon-name-part><tp:taxon-name-part taxon-name-part-type="species" reg="tacita">tacita</tp:taxon-name-part></tp:taxon-name></italic>, ACG, USNMENT01438858, <named-content xmlns:xlink="http://www.w3.org/1999/xlink" content-type="dwc:institutional_code" xlink:type="simple">USNM</named-content> Dissection 148290 <bold>78</bold><italic><tp:taxon-name><tp:taxon-name-part taxon-name-part-type="genus" reg="Lophomyra">L.</tp:taxon-name-part><tp:taxon-name-part taxon-name-part-type="species" reg="tacita">tacita</tp:taxon-name-part></tp:taxon-name></italic>, ACG, USNMENT01437222, <named-content xmlns:xlink="http://www.w3.org/1999/xlink" content-type="dwc:institutional_code" xlink:type="simple">USNM</named-content> Dissection 148300 <bold>79</bold><italic><tp:taxon-name><tp:taxon-name-part taxon-name-part-type="genus" reg="Lophomyra">L.</tp:taxon-name-part><tp:taxon-name-part taxon-name-part-type="species" reg="santista">santista</tp:taxon-name-part></tp:taxon-name></italic>, French Guiana, USNMENT01438868, <named-content xmlns:xlink="http://www.w3.org/1999/xlink" content-type="dwc:institutional_code" xlink:type="simple">USNM</named-content> Dissection 148301 <bold>80</bold><italic><tp:taxon-name><tp:taxon-name-part taxon-name-part-type="genus" reg="Lophomyra">L.</tp:taxon-name-part><tp:taxon-name-part taxon-name-part-type="species" reg="santista">santista</tp:taxon-name-part></tp:taxon-name></italic>, Holotype, Brazil, NHMUK01606195.</p></caption><graphic xmlns:xlink="http://www.w3.org/1999/xlink" xlink:href="zookeys-788-135-g009.jpg" position="float" orientation="portrait" xlink:type="simple" id="oo_233407.jpg"/></fig></tp:treatment-sec><ref-list><ref id="B5"><mixed-citation xmlns:xlink="http://www.w3.org/1999/xlink" xlink:type="simple"><person-group><name name-style="western"><surname>Schaus</surname><given-names>W</given-names></name></person-group> (<year>1914</year>) <article-title>New species of noctuid moths from tropical America.</article-title><source>Proceedings of the USNM</source><volume>46</volume>: <fpage>485</fpage>–<lpage>549</lpage>. <ext-link xlink:type="simple" ext-link-type="doi" xlink:href="10.5479/si.00963801.2039.485">https://doi.org/10.5479/si.00963801.2039.485</ext-link></mixed-citation></ref><ref id="B13"><mixed-citation xmlns:xlink="http://www.w3.org/1999/xlink" xlink:type="simple"><person-group><name name-style="western"><surname>Grishin</surname><given-names>NV</given-names></name><name name-style="western"><surname>Janzen</surname><given-names>DH</given-names></name><name name-style="western"><surname>Hallwachs</surname><given-names>W</given-names></name></person-group> (<year>2013</year>) <article-title>Hiding behind gaudy looks, a new Central American species of <italic><tp:taxon-name><tp:taxon-name-part taxon-name-part-type="genus">Phareas</tp:taxon-name-part></tp:taxon-name></italic> (<tp:taxon-name><tp:taxon-name-part taxon-name-part-type="family">Hesperiidae</tp:taxon-name-part></tp:taxon-name>: <tp:taxon-name><tp:taxon-name-part taxon-name-part-type="subfamily">Eudaminae</tp:taxon-name-part></tp:taxon-name>).</article-title><source>Journal of the Lepidopterists’ Society</source><volume>67</volume>: <fpage>161</fpage>–<lpage>174</lpage>. <ext-link xlink:type="simple" ext-link-type="doi" xlink:href="10.18473/lepi.v67i3.a3">https://doi.org/10.18473/lepi.v67i3.a3</ext-link></mixed-citation></ref><ref id="B16"><mixed-citation xmlns:xlink="http://www.w3.org/1999/xlink" xlink:type="simple"><person-group><name name-style="western"><surname>Janzen</surname><given-names>DH</given-names></name><name name-style="western"><surname>Burns</surname><given-names>JM</given-names></name><name name-style="western"><surname>Cong</surname><given-names>Q</given-names></name><name name-style="western"><surname>Hallwachs</surname><given-names>W</given-names></name><name name-style="western"><surname>Dapkey</surname><given-names>T</given-names></name><name name-style="western"><surname>Manjunath</surname><given-names>R</given-names></name><name name-style="western"><surname>Hajibabaei</surname><given-names>M</given-names></name><name name-style="western"><surname>Hebert</surname><given-names>PDN</given-names></name><name name-style="western"><surname>Grishin</surname><given-names>NV</given-names></name></person-group> (<year>2017</year>) <article-title>Nuclear genomes distinguish cryptic species suggested by their DNA barcodes and ecology.</article-title><source>Proceedings of the National Academy of Sciences</source><volume>114</volume>(<issue>31</issue>): <fpage>8313</fpage>–<lpage>8318</lpage>. <ext-link xlink:type="simple" ext-link-type="doi" xlink:href="10.1073/pnas.1621504114">https://doi.org/10.1073/pnas.1621504114</ext-link></mixed-citation></ref></ref-list></tp:taxon-treatment>
