# Supplementary material for: Review of Lophomyra Schaus, 1911 (Lepidoptera, Noctuidae): a new combination and re-descriptions of species newly associated with ferns (Polypodiaceae)
Source: Zookeys. 2018 Oct 8;(788):135–65. doi: 10.3897/zookeys.788.21235 (PMC6189221; doi:10.3897/zookeys.788.21235)
Supplement: XML Treatment for Lophomyra tacita [file zookeys.788.21235-treatment3.xml]

<!DOCTYPE tp:taxon-treatment
  PUBLIC "-//TaxonX//DTD Taxonomic Treatment Publishing DTD v0 20100105//EN" "tax-treatment-NSO.dtd">
<tp:taxon-treatment xmlns:tp="http://www.plazi.org/taxpub"><tp:treatment-meta><kwd-group><label>Taxon classification</label><kwd><named-content xmlns:xlink="http://www.w3.org/1999/xlink" content-type="kingdom">Animalia</named-content></kwd><kwd><named-content xmlns:xlink="http://www.w3.org/1999/xlink" content-type="order">Lepidoptera</named-content></kwd><kwd><named-content xmlns:xlink="http://www.w3.org/1999/xlink" content-type="family">Noctuidae</named-content></kwd></kwd-group><mixed-citation publication-type="journal"><person-group><name><surname>Goldstein</surname><given-names>Paul Z.</given-names></name><name><surname>Janzen</surname><given-names>Daniel H.</given-names></name><name><surname>Proshek</surname><given-names>Benjamin</given-names></name><name><surname>Dapkey</surname><given-names>Tanya</given-names></name><name><surname>Hallwachs</surname><given-names>Winnie</given-names></name></person-group><article-title>Review of <italic><tp:taxon-name><tp:taxon-name-part taxon-name-part-type="genus" reg="Lophomyra">Lophomyra</tp:taxon-name-part></tp:taxon-name></italic> Schaus, 1911 (<tp:taxon-name><tp:taxon-name-part taxon-name-part-type="order">Lepidoptera</tp:taxon-name-part></tp:taxon-name>, <tp:taxon-name><tp:taxon-name-part taxon-name-part-type="family">Noctuidae</tp:taxon-name-part></tp:taxon-name>): a new combination and re-descriptions of species newly associated with ferns (<tp:taxon-name><tp:taxon-name-part taxon-name-part-type="family">Polypodiaceae</tp:taxon-name-part></tp:taxon-name>)</article-title><source>Zookeys</source><day>8</day><month>10</month><year>2018</year><volume>2018</volume><issue>788</issue><fpage>135</fpage><lpage>165</lpage><pub-id pub-id-type="doi">10.3897/zookeys.788.21235</pub-id></mixed-citation></tp:treatment-meta><tp:nomenclature><tp:taxon-name>
            <tp:taxon-name-part taxon-name-part-type="genus" reg="Lophomyra">Lophomyra</tp:taxon-name-part>
            <tp:taxon-name-part taxon-name-part-type="species" reg="tacita">tacita</tp:taxon-name-part>
          </tp:taxon-name><tp:taxon-authority>Schaus, 1911</tp:taxon-authority><xref ref-type="fig" rid="F1">Figs 1–10</xref><xref ref-type="fig" rid="F2">, 11–20</xref><xref ref-type="fig" rid="F3">, 21–30</xref><xref ref-type="fig" rid="F4">, 31–40</xref><xref ref-type="fig" rid="F8">; Male genitalia: Figs 65–68</xref><xref ref-type="fig" rid="F9">, 73–76</xref><xref ref-type="fig" rid="F12">, 91</xref><xref ref-type="fig" rid="F12">, 92</xref><xref ref-type="fig" rid="F13">, 93</xref><xref ref-type="fig" rid="F13">, 94</xref><xref ref-type="fig" rid="F13">, 96</xref><xref ref-type="fig" rid="F13">, 97</xref><xref ref-type="fig" rid="F11">; Female genitalia: Figs 88–90</xref><xref ref-type="fig" rid="F15">; Larvae: Figs 108–115</xref><xref ref-type="fig" rid="F16">; Pupae: Figs 116</xref><xref ref-type="fig" rid="F17">, 117–118</xref><!--PageBreak--><tp:nomenclature-citation-list><tp:nomenclature-citation><tp:taxon-name>
                <tp:taxon-name-part taxon-name-part-type="genus" reg="Lophomyra">Lophomyra</tp:taxon-name-part>
                <tp:taxon-name-part taxon-name-part-type="species" reg="tacita">tacita</tp:taxon-name-part>
              </tp:taxon-name><comment>Schaus, 1911 Type locality: Costa Rica.</comment></tp:nomenclature-citation></tp:nomenclature-citation-list></tp:nomenclature><tp:treatment-sec sec-type="material" id="SECID0EB4AE"><title>Material examined.</title><p><bold>Type material</bold>. HOLOTYPE ♀: Mar, Sixola Riv CR, Type No. 17334 U.S.N.M., <italic><tp:taxon-name><tp:taxon-name-part taxon-name-part-type="genus" reg="Lophomyra">Lophomyra</tp:taxon-name-part><tp:taxon-name-part taxon-name-part-type="species" reg="tacita">tacita</tp:taxon-name-part></tp:taxon-name></italic> Type Schs, USNMENT00973292, <named-content xmlns:xlink="http://www.w3.org/1999/xlink" content-type="dwc:institutional_code" xlink:type="simple">USNM</named-content> Dissection 148201. Types at <named-content xmlns:xlink="http://www.w3.org/1999/xlink" content-type="dwc:institutional_code" xlink:type="simple">USNM</named-content>.</p></tp:treatment-sec><tp:treatment-sec sec-type="material" id="SECID0E54AE"><title>Other material examined.</title><p>(22♂, 30♀) <bold>VENEZUELA</bold> (2♂,1♀): VENEZUELA: Aragua Rancho Grande 1100m 1–3 IV 1978 blacklight, cloud forest, J. B. Heppner, <named-content xmlns:xlink="http://www.w3.org/1999/xlink" content-type="dwc:institutional_code" xlink:type="simple">USNM</named-content> Dissection 148083, USNMENT01437226 [♂]; VENEZUELA: Ar. Rancho Grande July1–7 1967 RW Poole 1100m, USNMENT01370311 [♂]; Ibid July 15–21, <named-content xmlns:xlink="http://www.w3.org/1999/xlink" content-type="dwc:institutional_code" xlink:type="simple">USNM</named-content> Dissection 148084, USNMENT01370316 [♀].</p><p><bold>COSTA RICA</bold> (19♂, 29♀): ♂Juan Vinas CR, June, <italic><tp:taxon-name><tp:taxon-name-part taxon-name-part-type="genus" reg="Lophomyra">Lophomyra</tp:taxon-name-part><tp:taxon-name-part taxon-name-part-type="species" reg="tacita">tacita</tp:taxon-name-part></tp:taxon-name></italic> Schs, gen &amp; sp nov <italic><tp:taxon-name><tp:taxon-name-part taxon-name-part-type="genus" reg="Xylomyges">Xylomyges</tp:taxon-name-part></tp:taxon-name></italic> group USNMENT01370323; Turrialba Costa Rica 10 II 1973 V.O. Becker, col. Becker 33420, <italic><tp:taxon-name><tp:taxon-name-part taxon-name-part-type="genus" reg="Lophomyra">Lophomyra</tp:taxon-name-part><tp:taxon-name-part taxon-name-part-type="species" reg="tacita">tacita</tp:taxon-name-part></tp:taxon-name></italic> Schs, 1911, <named-content xmlns:xlink="http://www.w3.org/1999/xlink" content-type="dwc:institutional_code" xlink:type="simple">USNM</named-content> Dissection 148143, USNMENT01370321; Ibid, <named-content xmlns:xlink="http://www.w3.org/1999/xlink" content-type="dwc:institutional_code" xlink:type="simple">USNM</named-content> Dissection 148081, USNMENT01438834.</p><p>The following label data precede SRNP identifier codes on all reared and light-trapped specimens examined (16♂, 29♀): Voucher: D.H. Janzen &amp; W. Hallwachs DB: <ext-link xmlns:xlink="http://www.w3.org/1999/xlink" xlink:type="simple" ext-link-type="uri" xlink:href="http://janzen.sas.upenn.edu">http://janzen.sas.upenn.edu</ext-link> Area de Conservacion Guanacaste, COSTA RICA. Except for those denoted “Alajuela”, all localities are within Guanacaste Province.</p><p><italic>Males</italic> (16): Sector Pitilla: Estacion Quica, <named-content xmlns:xlink="http://www.w3.org/1999/xlink" content-type="dwc:verbatimCoordinates" xlink:type="simple"><named-content content-type="geo-json" specific-use="{&#34;type&#34;:&#34;Point&#34;,&#34;coordinates&#34;:[-85.396660,10.996970]}" id="NCID0EKAAG" xlink:type="simple">10.99697, -85.39666</named-content></named-content>, el. 470m: larva on <italic><tp:taxon-name><tp:taxon-name-part taxon-name-part-type="genus" reg="Microgramma">Microgramma</tp:taxon-name-part><tp:taxon-name-part taxon-name-part-type="species" reg="percussa">percussa</tp:taxon-name-part></tp:taxon-name></italic>: 11/29/2009, ecl. 01/05/2010, Dinia Martinez, collector, 09-SRNP-73925, USNMENT01370314, <named-content xmlns:xlink="http://www.w3.org/1999/xlink" content-type="dwc:institutional_code" xlink:type="simple">USNM</named-content> Dissection 148052; Sector Pitilla: Quebradona, <named-content xmlns:xlink="http://www.w3.org/1999/xlink" content-type="dwc:verbatimCoordinates" xlink:type="simple"><named-content content-type="geo-json" specific-use="{&#34;type&#34;:&#34;Point&#34;,&#34;coordinates&#34;:[-85.395390,10.991020]}" id="NCID0ECBAG" xlink:type="simple">10.99102, -85.39539</named-content></named-content>, el. 475m: larva on <italic><tp:taxon-name><tp:taxon-name-part taxon-name-part-type="genus" reg="Microgramma">Microgramma</tp:taxon-name-part><tp:taxon-name-part taxon-name-part-type="species" reg="percussa">percussa</tp:taxon-name-part></tp:taxon-name></italic>: 01/10/2010, ecl. 03/02/2010, Ricardo Calero, collector, 10-SRNP-70181, USNMENT01437251, <named-content xmlns:xlink="http://www.w3.org/1999/xlink" content-type="dwc:institutional_code" xlink:type="simple">USNM</named-content> Dissection 148188; Sector Pitilla: Quebradona, <named-content xmlns:xlink="http://www.w3.org/1999/xlink" content-type="dwc:verbatimCoordinates" xlink:type="simple"><named-content content-type="geo-json" specific-use="{&#34;type&#34;:&#34;Point&#34;,&#34;coordinates&#34;:[-85.395390,10.991020]}" id="NCID0E1BAG" xlink:type="simple">10.99102, -85.39539</named-content></named-content>, el. 475m: larva on <italic><tp:taxon-name><tp:taxon-name-part taxon-name-part-type="genus" reg="Pleopeltis">Pleopeltis</tp:taxon-name-part><tp:taxon-name-part taxon-name-part-type="species" reg="polypodioides">polypodioides</tp:taxon-name-part></tp:taxon-name></italic>: 05/03/2011, ecl. 05/29/2011, Petrona Rios, collector, 11-SRNP-70989, USNMENT01370310; Sector Pitilla: Estacion Quica, <named-content xmlns:xlink="http://www.w3.org/1999/xlink" content-type="dwc:verbatimCoordinates" xlink:type="simple"><named-content content-type="geo-json" specific-use="{&#34;type&#34;:&#34;Point&#34;,&#34;coordinates&#34;:[-85.396660,10.996970]}" id="NCID0ENCAG" xlink:type="simple">10.99697, -85.39666</named-content></named-content>, el. 470m: larva on <italic><tp:taxon-name><tp:taxon-name-part taxon-name-part-type="genus" reg="Niphidium">Niphidium</tp:taxon-name-part><tp:taxon-name-part taxon-name-part-type="species" reg="oblanceolatum">oblanceolatum</tp:taxon-name-part></tp:taxon-name></italic>: <!--PageBreak-->11/21/2010, ecl. 12/28/2010, Ricardo Calero, collector, 10-SRNP-73286, USNMENT01370301; Sector Pitilla: Estacion Quica, <named-content xmlns:xlink="http://www.w3.org/1999/xlink" content-type="dwc:verbatimCoordinates" xlink:type="simple"><named-content content-type="geo-json" specific-use="{&#34;type&#34;:&#34;Point&#34;,&#34;coordinates&#34;:[-85.396660,10.996970]}" id="NCID0ECDAG" xlink:type="simple">10.99697, -85.39666</named-content></named-content>, el. 470m: larva on <italic><tp:taxon-name><tp:taxon-name-part taxon-name-part-type="genus" reg="Microgramma">Microgramma</tp:taxon-name-part><tp:taxon-name-part taxon-name-part-type="species" reg="percussa">percussa</tp:taxon-name-part></tp:taxon-name></italic>: 10/21/2010, ecl., Ricardo Calero, collector, 10-SRNP-73135, USNMENT01438813; Sector Pitilla: Estacion Quica, <named-content xmlns:xlink="http://www.w3.org/1999/xlink" content-type="dwc:verbatimCoordinates" xlink:type="simple"><named-content content-type="geo-json" specific-use="{&#34;type&#34;:&#34;Point&#34;,&#34;coordinates&#34;:[-85.396660,10.996970]}" id="NCID0EVDAG" xlink:type="simple">10.99697, -85.39666</named-content></named-content>, el. 470m: larva on <italic><tp:taxon-name><tp:taxon-name-part taxon-name-part-type="genus" reg="Microgramma">Microgramma</tp:taxon-name-part><tp:taxon-name-part taxon-name-part-type="species" reg="percussa">percussa</tp:taxon-name-part></tp:taxon-name></italic>: 10/21/2010, ecl. , Ricardo Calero, collector, 10-SRNP-70435, USNMENT01437276, <named-content xmlns:xlink="http://www.w3.org/1999/xlink" content-type="dwc:institutional_code" xlink:type="simple">USNM</named-content> Dissection 148202; Sector Pitilla: Estacion Quica, <named-content xmlns:xlink="http://www.w3.org/1999/xlink" content-type="dwc:verbatimCoordinates" xlink:type="simple"><named-content content-type="geo-json" specific-use="{&#34;type&#34;:&#34;Point&#34;,&#34;coordinates&#34;:[-85.396660,10.996970]}" id="NCID0ENEAG" xlink:type="simple">10.99697, -85.39666</named-content></named-content>, el. 470m: larva on <italic><tp:taxon-name><tp:taxon-name-part taxon-name-part-type="genus" reg="Microgramma">Microgramma</tp:taxon-name-part><tp:taxon-name-part taxon-name-part-type="species" reg="percussa">percussa</tp:taxon-name-part></tp:taxon-name></italic>: 11/29/2009, ecl. 01/01/2010, Ricardo Calero, collector, 09-SRNP-73965, USNMENT01438858; Sector Pitilla: Estacion Quica, <named-content xmlns:xlink="http://www.w3.org/1999/xlink" content-type="dwc:verbatimCoordinates" xlink:type="simple"><named-content content-type="geo-json" specific-use="{&#34;type&#34;:&#34;Point&#34;,&#34;coordinates&#34;:[-85.396660,10.996970]}" id="NCID0EAFAG" xlink:type="simple">10.99697, -85.39666</named-content></named-content>, el. 470m: larva on <italic><tp:taxon-name><tp:taxon-name-part taxon-name-part-type="genus" reg="Polypodium">Polypodium</tp:taxon-name-part><tp:taxon-name-part taxon-name-part-type="species" reg="fraxinifolium">fraxinifolium</tp:taxon-name-part></tp:taxon-name></italic>: 02/09/2010, ecl. 03/20/2010, Dinia Martinez, collector, 10-SRNP-70707, USNMENT01370287; Sector Pitilla: Estacion Quica, <named-content xmlns:xlink="http://www.w3.org/1999/xlink" content-type="dwc:verbatimCoordinates" xlink:type="simple"><named-content content-type="geo-json" specific-use="{&#34;type&#34;:&#34;Point&#34;,&#34;coordinates&#34;:[-85.396660,10.996970]}" id="NCID0ETFAG" xlink:type="simple">10.99697, -85.39666</named-content></named-content>, el. 470m: larva on <italic><tp:taxon-name><tp:taxon-name-part taxon-name-part-type="genus" reg="Polypodium">Polypodium</tp:taxon-name-part><tp:taxon-name-part taxon-name-part-type="species" reg="fraxinifolium">fraxinifolium</tp:taxon-name-part></tp:taxon-name></italic>: 01/29/2010, ecl. 03/11/2010, Manuel Rios, collector, 10-SRNP-70571, USNMENT01437222; Sector Pitilla: Calma, <named-content xmlns:xlink="http://www.w3.org/1999/xlink" content-type="dwc:verbatimCoordinates" xlink:type="simple"><named-content content-type="geo-json" specific-use="{&#34;type&#34;:&#34;Point&#34;,&#34;coordinates&#34;:[-85.392140,11.009870]}" id="NCID0EGGAG" xlink:type="simple">11.00987, -85.39214</named-content></named-content>, el. 412m: larva on <italic><tp:taxon-name><tp:taxon-name-part taxon-name-part-type="genus" reg="Microgramma">Microgramma</tp:taxon-name-part><tp:taxon-name-part taxon-name-part-type="species" reg="percussa">percussa</tp:taxon-name-part></tp:taxon-name></italic>: 01/29/2010, ecl. 03/13/2010, Ricardo Calero, collector, 10-SRNP-70569, USNMENT01437252; Sector Pitilla: Estacion Quica, <named-content xmlns:xlink="http://www.w3.org/1999/xlink" content-type="dwc:verbatimCoordinates" xlink:type="simple"><named-content content-type="geo-json" specific-use="{&#34;type&#34;:&#34;Point&#34;,&#34;coordinates&#34;:[-85.396660,10.996970]}" id="NCID0EZGAG" xlink:type="simple">10.99697, -85.39666</named-content></named-content>, el. 470m: larva on <italic><tp:taxon-name><tp:taxon-name-part taxon-name-part-type="genus" reg="Microgramma">Microgramma</tp:taxon-name-part><tp:taxon-name-part taxon-name-part-type="species" reg="percussa">percussa</tp:taxon-name-part></tp:taxon-name></italic>: 10/21/2010, ecl. 11/20/2010, Ricardo Calero, collector, 10-SRNP-73128, USNMENT01370305; Sector Pitilla: Estacion Quica, <named-content xmlns:xlink="http://www.w3.org/1999/xlink" content-type="dwc:verbatimCoordinates" xlink:type="simple"><named-content content-type="geo-json" specific-use="{&#34;type&#34;:&#34;Point&#34;,&#34;coordinates&#34;:[-85.396660,10.996970]}" id="NCID0EMHAG" xlink:type="simple">10.99697, -85.39666</named-content></named-content>, el. 470m: larva on <italic><tp:taxon-name><tp:taxon-name-part taxon-name-part-type="genus" reg="Microgramma">Microgramma</tp:taxon-name-part><tp:taxon-name-part taxon-name-part-type="species" reg="percussa">percussa</tp:taxon-name-part></tp:taxon-name></italic>: 02/01/2010, ecl. 03/10/2010, Ricardo Calero, collector, 10-SRNP-70597, USNMENT01438869; Sector Pitilla: Estacion Quica, <named-content xmlns:xlink="http://www.w3.org/1999/xlink" content-type="dwc:verbatimCoordinates" xlink:type="simple"><named-content content-type="geo-json" specific-use="{&#34;type&#34;:&#34;Point&#34;,&#34;coordinates&#34;:[-85.396660,10.996970]}" id="NCID0E6HAG" xlink:type="simple">10.99697, -85.39666</named-content></named-content>, el. 470m: larva on <italic><tp:taxon-name><tp:taxon-name-part taxon-name-part-type="genus" reg="Microgramma">Microgramma</tp:taxon-name-part><tp:taxon-name-part taxon-name-part-type="species" reg="percussa">percussa</tp:taxon-name-part></tp:taxon-name></italic>: 02/08/2010, ecl. 03/13/2010, Ricardo Calero, collector, 10-SRNP-70719, USNMENT01438854; Sector Pitilla: Estacion Quica, <named-content xmlns:xlink="http://www.w3.org/1999/xlink" content-type="dwc:verbatimCoordinates" xlink:type="simple"><named-content content-type="geo-json" specific-use="{&#34;type&#34;:&#34;Point&#34;,&#34;coordinates&#34;:[-85.396660,10.996970]}" id="NCID0ESIAG" xlink:type="simple">10.99697, -85.39666</named-content></named-content>, el. 470m: larva on <italic><tp:taxon-name><tp:taxon-name-part taxon-name-part-type="genus" reg="Polypodium">Polypodium</tp:taxon-name-part><tp:taxon-name-part taxon-name-part-type="species" reg="fraxinifolium">fraxinifolium</tp:taxon-name-part></tp:taxon-name></italic>: 01/26/2010, ecl. 03/02/2010, Ricardo Calero, collector, 10-SRNP-70530, USNMENT01438809; Sector Pitilla: Estacion Quica, <named-content xmlns:xlink="http://www.w3.org/1999/xlink" content-type="dwc:verbatimCoordinates" xlink:type="simple"><named-content content-type="geo-json" specific-use="{&#34;type&#34;:&#34;Point&#34;,&#34;coordinates&#34;:[-85.396660,10.996970]}" id="NCID0EFJAG" xlink:type="simple">10.99697, -85.39666</named-content></named-content>, el. 470m: larva on <italic><tp:taxon-name><tp:taxon-name-part taxon-name-part-type="genus" reg="Polypodium">Polypodium</tp:taxon-name-part><tp:taxon-name-part taxon-name-part-type="species" reg="fraxinifolium">fraxinifolium</tp:taxon-name-part></tp:taxon-name></italic>: 11/26/2010, ecl. 12/03/2010, Dinia Martinez, collector, 10-SRNP-73310, USNMENT01437265, <named-content xmlns:xlink="http://www.w3.org/1999/xlink" content-type="dwc:institutional_code" xlink:type="simple">USNM</named-content> Dissection 148099; Sector Pitilla: Estacion Quica, <named-content xmlns:xlink="http://www.w3.org/1999/xlink" content-type="dwc:verbatimCoordinates" xlink:type="simple"><named-content content-type="geo-json" specific-use="{&#34;type&#34;:&#34;Point&#34;,&#34;coordinates&#34;:[-85.396660,10.996970]}" id="NCID0E4JAG" xlink:type="simple">10.99697, -85.39666</named-content></named-content>, el. 470m: larva on <italic><tp:taxon-name><tp:taxon-name-part taxon-name-part-type="genus" reg="Microgramma">Microgramma</tp:taxon-name-part><tp:taxon-name-part taxon-name-part-type="species" reg="percussa">percussa</tp:taxon-name-part></tp:taxon-name></italic>: 10/30/2010, ecl. , Dinia Martinez, collector, 10-SRNP-73207, USNMENT01370315.</p><p><italic>Females</italic> (29): ♀ Costa Rica. Juan Vinas. 2500 ft. June Wm <xref ref-type="bibr" rid="B22">Schaus 1911</xref>-32, <italic><tp:taxon-name><tp:taxon-name-part taxon-name-part-type="genus" reg="Loxodes">Loxodes</tp:taxon-name-part><tp:taxon-name-part taxon-name-part-type="species" reg="tacita">tacita</tp:taxon-name-part></tp:taxon-name></italic> Schs, NHMUK01606199; Alajuela: Sector San Cristobal: Finca San Gabriel, <named-content xmlns:xlink="http://www.w3.org/1999/xlink" content-type="dwc:verbatimCoordinates" xlink:type="simple"><named-content content-type="geo-json" specific-use="{&#34;type&#34;:&#34;Point&#34;,&#34;coordinates&#34;:[-85.393430,10.877660]}" id="NCID0EDLAG" xlink:type="simple">10.87766, -85.39343</named-content></named-content>, el. 645m: larva on <italic><tp:taxon-name><tp:taxon-name-part taxon-name-part-type="genus" reg="Campyloneurum">Campyloneurum</tp:taxon-name-part><tp:taxon-name-part taxon-name-part-type="species" reg="gracile">gracile</tp:taxon-name-part></tp:taxon-name></italic>: 03/19/2012, ecl. 04/20/2012, Elda Araya, collector, 12-SRNP-1080, USNMENT01370309; Alajuela: Sector San Cristobal: Estacion San Gerardo, <named-content xmlns:xlink="http://www.w3.org/1999/xlink" content-type="dwc:verbatimCoordinates" xlink:type="simple"><named-content content-type="geo-json" specific-use="{&#34;type&#34;:&#34;Point&#34;,&#34;coordinates&#34;:[-85.388870,10.880090]}" id="NCID0EWLAG" xlink:type="simple">10.88009, -85.38887</named-content></named-content>, el. 575m: 11/21/2006, F.Quesada&amp;H.Cambronero, collector, 06-SRNP-109388, USNMENT01437195; Alajuela: Sector San Cristobal: Estacion San Gerardo, <named-content xmlns:xlink="http://www.w3.org/1999/xlink" content-type="dwc:verbatimCoordinates" xlink:type="simple"><named-content content-type="geo-json" specific-use="{&#34;type&#34;:&#34;Point&#34;,&#34;coordinates&#34;:[-85.388870,10.880090]}" id="NCID0E5LAG" xlink:type="simple">10.88009, -85.38887</named-content></named-content>, el. 575m: 05/04/2011, R.Franco&amp;S.Rios, collector, 11-SRNP-103237, USNMENT01437212; Alajuela: Sector Rincon Rain Forest: Jacobo, <named-content xmlns:xlink="http://www.w3.org/1999/xlink" content-type="dwc:verbatimCoordinates" xlink:type="simple"><named-content content-type="geo-json" specific-use="{&#34;type&#34;:&#34;Point&#34;,&#34;coordinates&#34;:[-85.317700,10.940760]}" id="NCID0EGMAG" xlink:type="simple">10.94076, -85.3177</named-content></named-content>, el. 461m: larva on <italic><tp:taxon-name><tp:taxon-name-part taxon-name-part-type="genus" reg="Microgramma">Microgramma</tp:taxon-name-part><tp:taxon-name-part taxon-name-part-type="species" reg="percussa">percussa</tp:taxon-name-part></tp:taxon-name></italic>: 01/11/2011, ecl. 02/09/2011, Edwin Apu, collector, 11-SRNP-69085, USNMENT01437180; Sector Pitilla: Estacion Quica, <named-content xmlns:xlink="http://www.w3.org/1999/xlink" content-type="dwc:verbatimCoordinates" xlink:type="simple"><named-content content-type="geo-json" specific-use="{&#34;type&#34;:&#34;Point&#34;,&#34;coordinates&#34;:[-85.396660,10.996970]}" id="NCID0EZMAG" xlink:type="simple">10.99697, -85.39666</named-content></named-content>, el. 470m: larva on <italic><tp:taxon-name><tp:taxon-name-part taxon-name-part-type="genus" reg="Microgramma">Microgramma</tp:taxon-name-part><tp:taxon-name-part taxon-name-part-type="species" reg="percussa">percussa</tp:taxon-name-part></tp:taxon-name></italic>: 01/19/2010, ecl. 02/23/2010, Dinia Martinez, collector, 10-SRNP-70396, USNMENT01437191, <named-content xmlns:xlink="http://www.w3.org/1999/xlink" content-type="dwc:institutional_code" xlink:type="simple">USNM</named-content> Dissection <!--PageBreak--><!--PageBreak--><!--PageBreak--><!--PageBreak--><!--PageBreak-->148181; Sector Pitilla: Estacion Quica, <named-content xmlns:xlink="http://www.w3.org/1999/xlink" content-type="dwc:verbatimCoordinates" xlink:type="simple"><named-content content-type="geo-json" specific-use="{&#34;type&#34;:&#34;Point&#34;,&#34;coordinates&#34;:[-85.396660,10.996970]}" id="NCID0EXNAG" xlink:type="simple">10.99697, -85.39666</named-content></named-content>, el. 470m: larva on <italic><tp:taxon-name><tp:taxon-name-part taxon-name-part-type="genus" reg="Polypodium">Polypodium</tp:taxon-name-part><tp:taxon-name-part taxon-name-part-type="species" reg="fraxinifolium">fraxinifolium</tp:taxon-name-part></tp:taxon-name></italic>: 02/02/2010, ecl. 03/04/2010, Ricardo Calero, collector, 10-SRNP-70590, USNMENT01370320, <named-content xmlns:xlink="http://www.w3.org/1999/xlink" content-type="dwc:institutional_code" xlink:type="simple">USNM</named-content> Dissection148189; Sector Pitilla: Coneja, <named-content xmlns:xlink="http://www.w3.org/1999/xlink" content-type="dwc:verbatimCoordinates" xlink:type="simple"><named-content content-type="geo-json" specific-use="{&#34;type&#34;:&#34;Point&#34;,&#34;coordinates&#34;:[-85.397660,11.015250]}" id="NCID0EPOAG" xlink:type="simple">11.01525, -85.39766</named-content></named-content>, el. 415m: larva on <italic><tp:taxon-name><tp:taxon-name-part taxon-name-part-type="genus" reg="Microgramma">Microgramma</tp:taxon-name-part><tp:taxon-name-part taxon-name-part-type="species" reg="percussa">percussa</tp:taxon-name-part></tp:taxon-name></italic>: 06/24/2010, ecl. 07/29/2010, Ricardo Calero, collector, 10-SRNP-71914, USNMENT01370306; Sector Pitilla: Estacion Quica, <named-content xmlns:xlink="http://www.w3.org/1999/xlink" content-type="dwc:verbatimCoordinates" xlink:type="simple"><named-content content-type="geo-json" specific-use="{&#34;type&#34;:&#34;Point&#34;,&#34;coordinates&#34;:[-85.396660,10.996970]}" id="NCID0ECPAG" xlink:type="simple">10.99697, -85.39666</named-content></named-content>, el. 470m: larva on <italic><tp:taxon-name><tp:taxon-name-part taxon-name-part-type="genus" reg="Polypodium">Polypodium</tp:taxon-name-part><tp:taxon-name-part taxon-name-part-type="species" reg="fraxinifolium">fraxinifolium</tp:taxon-name-part></tp:taxon-name></italic>: 02/09/2010, ecl. 03/17/2010, Dinia Martinez, collector, 10-SRNP-70706, USNMENT01370302; Sector Pitilla: Estacion Quica, <named-content xmlns:xlink="http://www.w3.org/1999/xlink" content-type="dwc:verbatimCoordinates" xlink:type="simple"><named-content content-type="geo-json" specific-use="{&#34;type&#34;:&#34;Point&#34;,&#34;coordinates&#34;:[-85.396660,10.996970]}" id="NCID0EVPAG" xlink:type="simple">10.99697, -85.39666</named-content></named-content>, el. 470m: larva on <italic><tp:taxon-name><tp:taxon-name-part taxon-name-part-type="genus" reg="Microgramma">Microgramma</tp:taxon-name-part><tp:taxon-name-part taxon-name-part-type="species" reg="percussa">percussa</tp:taxon-name-part></tp:taxon-name></italic>: 10/30/2010, ecl. , Dinia Martinez, collector, 10-SRNP-73205, USNMENT01437237; Sector Pitilla: Estacion Quica, <named-content xmlns:xlink="http://www.w3.org/1999/xlink" content-type="dwc:verbatimCoordinates" xlink:type="simple"><named-content content-type="geo-json" specific-use="{&#34;type&#34;:&#34;Point&#34;,&#34;coordinates&#34;:[-85.396660,10.996970]}" id="NCID0EIQAG" xlink:type="simple">10.99697, -85.39666</named-content></named-content>, el. 470m: larva on <italic><tp:taxon-name><tp:taxon-name-part taxon-name-part-type="genus" reg="Microgramma">Microgramma</tp:taxon-name-part><tp:taxon-name-part taxon-name-part-type="species" reg="percussa">percussa</tp:taxon-name-part></tp:taxon-name></italic>: 08/17/2010, ecl. 09/24/2010, Ricardo Calero, collector, 10-SRNP-72638, USNMENT01370313, <named-content xmlns:xlink="http://www.w3.org/1999/xlink" content-type="dwc:institutional_code" xlink:type="simple">USNM</named-content> Dissection 148145; Sector Pitilla: Estacion Quica, <named-content xmlns:xlink="http://www.w3.org/1999/xlink" content-type="dwc:verbatimCoordinates" xlink:type="simple"><named-content content-type="geo-json" specific-use="{&#34;type&#34;:&#34;Point&#34;,&#34;coordinates&#34;:[-85.396660,10.996970]}" id="NCID0EARAG" xlink:type="simple">10.99697, -85.39666</named-content></named-content>, el. 470m: larva on <italic><tp:taxon-name><tp:taxon-name-part taxon-name-part-type="genus" reg="Microgramma">Microgramma</tp:taxon-name-part><tp:taxon-name-part taxon-name-part-type="species" reg="percussa">percussa</tp:taxon-name-part></tp:taxon-name></italic>: 03/26/2011, ecl. 04/26/2011, Dinia Martinez, collector, 10-SRNP-70741, USNMENT01437210, <named-content xmlns:xlink="http://www.w3.org/1999/xlink" content-type="dwc:institutional_code" xlink:type="simple">USNM</named-content> Dissection 148144; Sector Pitilla: Estacion Quica, <named-content xmlns:xlink="http://www.w3.org/1999/xlink" content-type="dwc:verbatimCoordinates" xlink:type="simple"><named-content content-type="geo-json" specific-use="{&#34;type&#34;:&#34;Point&#34;,&#34;coordinates&#34;:[-85.396660,10.996970]}" id="NCID0EYRAG" xlink:type="simple">10.99697, -85.39666</named-content></named-content>, el. 470m: larva on <italic><tp:taxon-name><tp:taxon-name-part taxon-name-part-type="genus" reg="Niphidium">Niphidium</tp:taxon-name-part><tp:taxon-name-part taxon-name-part-type="species" reg="oblanceolatum">oblanceolatum</tp:taxon-name-part></tp:taxon-name></italic>: 10/21/2010, ecl. 11/30/2010, Ricardo Calero, collector, 10-SRNP-73136, USNMENT01437215; Sector Pitilla: Estacion Quica, <named-content xmlns:xlink="http://www.w3.org/1999/xlink" content-type="dwc:verbatimCoordinates" xlink:type="simple"><named-content content-type="geo-json" specific-use="{&#34;type&#34;:&#34;Point&#34;,&#34;coordinates&#34;:[-85.396660,10.996970]}" id="NCID0ELSAG" xlink:type="simple">10.99697, -85.39666</named-content></named-content>, el. 470m: larva on <italic><tp:taxon-name><tp:taxon-name-part taxon-name-part-type="genus" reg="Microgramma">Microgramma</tp:taxon-name-part><tp:taxon-name-part taxon-name-part-type="species" reg="percussa">percussa</tp:taxon-name-part></tp:taxon-name></italic>: 01/23/2010, ecl. 03/06/2010, Ricardo Calero, collector, 10-SRNP-70437, USNMENT01437235; Sector Pitilla: Estacion Quica, <named-content xmlns:xlink="http://www.w3.org/1999/xlink" content-type="dwc:verbatimCoordinates" xlink:type="simple"><named-content content-type="geo-json" specific-use="{&#34;type&#34;:&#34;Point&#34;,&#34;coordinates&#34;:[-85.396660,10.996970]}" id="NCID0E5SAG" xlink:type="simple">10.99697, -85.39666</named-content></named-content>, el. 470m: larva on <italic><tp:taxon-name><tp:taxon-name-part taxon-name-part-type="genus" reg="Microgramma">Microgramma</tp:taxon-name-part><tp:taxon-name-part taxon-name-part-type="species" reg="percussa">percussa</tp:taxon-name-part></tp:taxon-name></italic>: 11/03/2010, ecl. , Ricardo Calero, collector, 10-SRNP-73225, USNMENT01370322; Sector Pitilla: Estacion Quica, <named-content xmlns:xlink="http://www.w3.org/1999/xlink" content-type="dwc:verbatimCoordinates" xlink:type="simple"><named-content content-type="geo-json" specific-use="{&#34;type&#34;:&#34;Point&#34;,&#34;coordinates&#34;:[-85.396660,10.996970]}" id="NCID0ERTAG" xlink:type="simple">10.99697, -85.39666</named-content></named-content>, el. 470m: larva on <italic><tp:taxon-name><tp:taxon-name-part taxon-name-part-type="genus" reg="Microgramma">Microgramma</tp:taxon-name-part><tp:taxon-name-part taxon-name-part-type="species" reg="percussa">percussa</tp:taxon-name-part></tp:taxon-name></italic>: 02/26/2010, ecl. 04/01/2010, Ricardo Calero, collector, 10-SRNP-70954, USNMENT01437190; Sector Pitilla: Estacion Quica, <named-content xmlns:xlink="http://www.w3.org/1999/xlink" content-type="dwc:verbatimCoordinates" xlink:type="simple"><named-content content-type="geo-json" specific-use="{&#34;type&#34;:&#34;Point&#34;,&#34;coordinates&#34;:[-85.396660,10.996970]}" id="NCID0EEUAG" xlink:type="simple">10.99697, -85.39666</named-content></named-content>, el. 470m: larva on <italic><tp:taxon-name><tp:taxon-name-part taxon-name-part-type="genus" reg="Microgramma">Microgramma</tp:taxon-name-part><tp:taxon-name-part taxon-name-part-type="species" reg="percussa">percussa</tp:taxon-name-part></tp:taxon-name></italic>: 01/19/2010, ecl. 02/23/2010, Ricardo Calero, collector, 10-SRNP-70395, USNMENT01437256; Estacion Quica, <named-content xmlns:xlink="http://www.w3.org/1999/xlink" content-type="dwc:verbatimCoordinates" xlink:type="simple"><named-content content-type="geo-json" specific-use="{&#34;type&#34;:&#34;Point&#34;,&#34;coordinates&#34;:[-85.396660,10.996970]}" id="NCID0EXUAG" xlink:type="simple">10.99697, -85.39666</named-content></named-content>, el. 470m: larva on <italic><tp:taxon-name><tp:taxon-name-part taxon-name-part-type="genus" reg="Microgramma">Microgramma</tp:taxon-name-part><tp:taxon-name-part taxon-name-part-type="species" reg="percussa">percussa</tp:taxon-name-part></tp:taxon-name></italic>: 01/26/2010, ecl. 03/15/2010, Manuel Rios, collector, 10-SRNP-70493, USNMENT01438828; Sector Cacao: Roca Verde, <named-content xmlns:xlink="http://www.w3.org/1999/xlink" content-type="dwc:verbatimCoordinates" xlink:type="simple"><named-content content-type="geo-json" specific-use="{&#34;type&#34;:&#34;Point&#34;,&#34;coordinates&#34;:[-85.436030,10.893540]}" id="NCID0EKVAG" xlink:type="simple">10.89354, -85.43603</named-content></named-content>, el. 835m: 08/12/2007, R.Franco&amp;F.Quesada, collector, 07-SRNP-108035, USNMENT01437232; Sector Pitilla: Estacion Quica, <named-content xmlns:xlink="http://www.w3.org/1999/xlink" content-type="dwc:verbatimCoordinates" xlink:type="simple"><named-content content-type="geo-json" specific-use="{&#34;type&#34;:&#34;Point&#34;,&#34;coordinates&#34;:[-85.396660,10.996970]}" id="NCID0ESVAG" xlink:type="simple">10.99697, -85.39666</named-content></named-content>, el. 470m: larva on <italic><tp:taxon-name><tp:taxon-name-part taxon-name-part-type="genus" reg="Microgramma">Microgramma</tp:taxon-name-part><tp:taxon-name-part taxon-name-part-type="species" reg="percussa">percussa</tp:taxon-name-part></tp:taxon-name></italic>: 11/27/2013, ecl. 01/05/2014, Ricardo Calero, collector, 13-SRNP-71895, USNMENT01370324; Sector Pitilla: Estacion Quica, <named-content xmlns:xlink="http://www.w3.org/1999/xlink" content-type="dwc:verbatimCoordinates" xlink:type="simple"><named-content content-type="geo-json" specific-use="{&#34;type&#34;:&#34;Point&#34;,&#34;coordinates&#34;:[-85.396660,10.996970]}" id="NCID0EFWAG" xlink:type="simple">10.99697, -85.39666</named-content></named-content>, el. 470m: larva on <italic><tp:taxon-name><tp:taxon-name-part taxon-name-part-type="genus" reg="Microgramma">Microgramma</tp:taxon-name-part><tp:taxon-name-part taxon-name-part-type="species" reg="percussa">percussa</tp:taxon-name-part></tp:taxon-name></italic>: 10/08/2013, ecl. 11/11/2013, Ricardo Calero, collector, 13-SRNP-71692, USNMENT01437185; Sector Pitilla: Estacion Quica, <named-content xmlns:xlink="http://www.w3.org/1999/xlink" content-type="dwc:verbatimCoordinates" xlink:type="simple"><named-content content-type="geo-json" specific-use="{&#34;type&#34;:&#34;Point&#34;,&#34;coordinates&#34;:[-85.396660,10.996970]}" id="NCID0EYWAG" xlink:type="simple">10.99697, -85.39666</named-content></named-content>, el. 470m: larva on <italic><tp:taxon-name><tp:taxon-name-part taxon-name-part-type="genus" reg="Microgramma">Microgramma</tp:taxon-name-part><tp:taxon-name-part taxon-name-part-type="species" reg="percussa">percussa</tp:taxon-name-part></tp:taxon-name></italic>: 12/04/2010, ecl. 01/17/2011, Ricardo Calero, collector, 10-SRNP-73361, USNMENT01437205; Sector Pitilla: Estacion Quica, <named-content xmlns:xlink="http://www.w3.org/1999/xlink" content-type="dwc:verbatimCoordinates" xlink:type="simple"><named-content content-type="geo-json" specific-use="{&#34;type&#34;:&#34;Point&#34;,&#34;coordinates&#34;:[-85.396660,10.996970]}" id="NCID0ELXAG" xlink:type="simple">10.99697, -85.39666</named-content></named-content>, el. 470m: larva on <italic><tp:taxon-name><tp:taxon-name-part taxon-name-part-type="genus" reg="Microgramma">Microgramma</tp:taxon-name-part><tp:taxon-name-part taxon-name-part-type="species" reg="percussa">percussa</tp:taxon-name-part></tp:taxon-name></italic>: 11/07/2009, ecl. 12/10/2009, Dinia Martinez, collector, 09-SRNP-73662, USNMENT01437270; Sector Pitilla: Estacion Quica, <named-content xmlns:xlink="http://www.w3.org/1999/xlink" content-type="dwc:verbatimCoordinates" xlink:type="simple"><named-content content-type="geo-json" specific-use="{&#34;type&#34;:&#34;Point&#34;,&#34;coordinates&#34;:[-85.396660,10.996970]}" id="NCID0E5XAG" xlink:type="simple">10.99697, -85.39666</named-content></named-content>, el. 470m: larva on <italic><tp:taxon-name><tp:taxon-name-part taxon-name-part-type="genus" reg="Microgramma">Microgramma</tp:taxon-name-part><tp:taxon-name-part taxon-name-part-type="species" reg="percussa">percussa</tp:taxon-name-part></tp:taxon-name></italic>: 01/06/2010, ecl. 02/19/2010, Ricardo Calero, collector, 10-SRNP-70072, USN<!--PageBreak-->MENT01370280; Sector Pitilla: Calma, <named-content xmlns:xlink="http://www.w3.org/1999/xlink" content-type="dwc:verbatimCoordinates" xlink:type="simple"><named-content content-type="geo-json" specific-use="{&#34;type&#34;:&#34;Point&#34;,&#34;coordinates&#34;:[-85.392140,11.009870]}" id="NCID0ETYAG" xlink:type="simple">11.00987, -85.39214</named-content></named-content>, el. 412m: larva on <italic><tp:taxon-name><tp:taxon-name-part taxon-name-part-type="genus" reg="Niphidium">Niphidium</tp:taxon-name-part><tp:taxon-name-part taxon-name-part-type="species" reg="oblanceolatum">oblanceolatum</tp:taxon-name-part></tp:taxon-name></italic>: 02/22/2011, ecl. 04/11/2011, Ricardo Calero, collector, 11-SRNP-70494, USNMENT01370312; Sector Pitilla: Estacion Quica, <named-content xmlns:xlink="http://www.w3.org/1999/xlink" content-type="dwc:verbatimCoordinates" xlink:type="simple"><named-content content-type="geo-json" specific-use="{&#34;type&#34;:&#34;Point&#34;,&#34;coordinates&#34;:[-85.396660,10.996970]}" id="NCID0EGZAG" xlink:type="simple">10.99697, -85.39666</named-content></named-content>, el. 470m: larva on <italic><tp:taxon-name><tp:taxon-name-part taxon-name-part-type="genus" reg="Polypodium">Polypodium</tp:taxon-name-part><tp:taxon-name-part taxon-name-part-type="species" reg="fraxinifolium">fraxinifolium</tp:taxon-name-part></tp:taxon-name></italic>: 01/26/2010, ecl. 03/05/2010, Manuel Rios, collector, 10-SRNP-70496, USNMENT01370308; Sector Pitilla: Amonias, <named-content xmlns:xlink="http://www.w3.org/1999/xlink" content-type="dwc:verbatimCoordinates" xlink:type="simple"><named-content content-type="geo-json" specific-use="{&#34;type&#34;:&#34;Point&#34;,&#34;coordinates&#34;:[-85.403390,11.042490]}" id="NCID0EZZAG" xlink:type="simple">11.04249, -85.40339</named-content></named-content>, el. 390m: larva on <italic><tp:taxon-name><tp:taxon-name-part taxon-name-part-type="genus" reg="Microgramma">Microgramma</tp:taxon-name-part><tp:taxon-name-part taxon-name-part-type="species" reg="percussa">percussa</tp:taxon-name-part></tp:taxon-name></italic>: 08/21/2010, ecl. 09/19/2010, Manuel Rios, collector, 10-SRNP-31891, USNMENT01438853; Sector Pitilla: Coneja, <named-content xmlns:xlink="http://www.w3.org/1999/xlink" content-type="dwc:verbatimCoordinates" xlink:type="simple"><named-content content-type="geo-json" specific-use="{&#34;type&#34;:&#34;Point&#34;,&#34;coordinates&#34;:[-85.397660,11.015250]}" id="NCID0EM1AG" xlink:type="simple">11.01525, -85.39766</named-content></named-content>, el. 415m: larva on <italic><tp:taxon-name><tp:taxon-name-part taxon-name-part-type="genus" reg="Microgramma">Microgramma</tp:taxon-name-part><tp:taxon-name-part taxon-name-part-type="species" reg="percussa">percussa</tp:taxon-name-part></tp:taxon-name></italic>: 01/23/2010, ecl. 03/03/2010, Ricardo Calero, collector, 10-SRNP-70460, USNMENT01437275, <named-content xmlns:xlink="http://www.w3.org/1999/xlink" content-type="dwc:institutional_code" xlink:type="simple">USNM</named-content> Dissection 148053; Sector Pitilla: Estacion Quica, <named-content xmlns:xlink="http://www.w3.org/1999/xlink" content-type="dwc:verbatimCoordinates" xlink:type="simple"><named-content content-type="geo-json" specific-use="{&#34;type&#34;:&#34;Point&#34;,&#34;coordinates&#34;:[-85.396660,10.996970]}" id="NCID0EE2AG" xlink:type="simple">10.99697, -85.39666</named-content></named-content>, el. 470m: larva on <italic><tp:taxon-name><tp:taxon-name-part taxon-name-part-type="genus" reg="Microgramma">Microgramma</tp:taxon-name-part><tp:taxon-name-part taxon-name-part-type="species" reg="percussa">percussa</tp:taxon-name-part></tp:taxon-name></italic>: 11/27/2013, ecl. 01/05/2014, Ricardo Calero, collector, 13-SRNP-71894, USNMENT01438803, <named-content xmlns:xlink="http://www.w3.org/1999/xlink" content-type="dwc:institutional_code" xlink:type="simple">USNM</named-content> Dissection 148105; Sector Pitilla: Estacion Quica, <named-content xmlns:xlink="http://www.w3.org/1999/xlink" content-type="dwc:verbatimCoordinates" xlink:type="simple"><named-content content-type="geo-json" specific-use="{&#34;type&#34;:&#34;Point&#34;,&#34;coordinates&#34;:[-85.396660,10.996970]}" id="NCID0E32AG" xlink:type="simple">10.99697, -85.39666</named-content></named-content>, el. 470m: larva on <italic><tp:taxon-name><tp:taxon-name-part taxon-name-part-type="genus" reg="Microgramma">Microgramma</tp:taxon-name-part><tp:taxon-name-part taxon-name-part-type="species" reg="percussa">percussa</tp:taxon-name-part></tp:taxon-name></italic>: 07/02/2010, ecl. 08/07/2010, Ricardo Calero, collector, 10-SRNP-71962, USNMENT01437216.</p></tp:treatment-sec><tp:treatment-sec sec-type="diagnosis" id="SECID0EM3AG"><title>Diagnosis.</title><p>Readily distinguished from <italic><tp:taxon-name><tp:taxon-name-part taxon-name-part-type="genus" reg="Lophomyra">L.</tp:taxon-name-part><tp:taxon-name-part taxon-name-part-type="species" reg="commixta">commixta</tp:taxon-name-part></tp:taxon-name></italic> as both larva and adult; adult more similar to that of <italic><tp:taxon-name><tp:taxon-name-part taxon-name-part-type="genus" reg="Lophomyra">L.</tp:taxon-name-part><tp:taxon-name-part taxon-name-part-type="species" reg="santista">santista</tp:taxon-name-part></tp:taxon-name></italic> (below) but can be distinguished by white costal frosting on distal half of forewing, the interruption of the U-shaped stigma by a thin longitudinal white streak which partially encircles a black dot at the base of the reniform, and a variable diffuse gray patch between the dash and a more expansive gray-green patch along the inner margin near the base of the wing. Females lack the appendicular lobe on the ductus bursae, present in both the other species.</p></tp:treatment-sec><tp:treatment-sec sec-type="description" id="SECID0EI4AG"><title>Re-description.</title><p><bold>Head</bold>. Labial palpus with 2<sup>nd</sup> segment &gt;2× combined length of first and third combined; all segments scaled with a mixture of whitish, black, brown and green. Proboscis with paired lateral rows of ~28 small protuberances at terminus. Eyes smooth. Antennae filiform, dorsally with fine white scales; frons, vertex, and palpi (all segments) with a mix of white and green scales.</p><p><bold>Thorax</bold>. Thoracic vestiture a mix of green, white, black, and light brown scales. <italic>Wings.</italic> Forewing length 13.3 mm (holotype, female), average 12.7 mm (males, <italic>n</italic> = 9), 13.2 mm (females, <italic>n</italic> = 11). Forewing patterned with gray, white, black and moss-green scaling, the last predominantly in the subcostal, outer medial, and subterminal areas and along inner margin; basal line confined to a black subcostal spot or (in females) a pair of black subcostal spots; the most extensive green scaling forming a uniform green basal patch along the inner margin between CuA2 and the postmedial line; short, black basal dash black along inner edge of M, forming the leading edge of a purplish-gray wedge; an outer medial wedge, predominantly moss green, between CuA1 and M2, the latter of which is also edged in purplish gray, overlaps with the fusion of the reniform and orbicular spots; subterminal line wavy, shadowed by white scaling and punctuated by black dots at the intersections of each vein; orbicular spot elongate, lime green, outlined in gold scaling, converging below the M vein with dumbbell-shaped, moss-green reniform spot, outlined with lime-green scaling, forming a deformed U-shape; white subcostal frosting along distal half of wing; a pale, washed-out patch in the ventro-posterior part of the wing, most conspicuous in <!--PageBreak-->males. Hind wing uniformly gray in females, pale basally in males, with discal spot faint but present in both. Underside of forewing terminal area with noticeably green shading; inner margin pale; center of wing gray, paler towards inner margin. Pattern elements on underside less conspicuous in males than females, visible primarily in the terminal area of the forewing and the costal margin of the hind wing, where the discal spot is likewise faint, if present in males, and the postmedial line wavy, brown, outwardly white in costal part and increasingly diffuse towards the inner margin. <italic>Legs.</italic> Scales primarily a mixture of green and white; tibial spurs and rows of tibial spines as for genus.</p><p><bold>Abdomen</bold>. Tan above; abdominal segments with medio-dorsal tufts of tan spatulate scales, tipped brown on A1 and A2, A2 the most prominent, decreasing in size from A3–5; each abdominal segment ringed with an apical ring of elongate, strap-like scales and a basal ring of hairs; medial paired medial tufts of green scales ventrally; terminal tufts elaborate, one pair of lateral tufts arcing medially over uncus, when exposed; recurved, tufted apices of dorsal process of cucullus may direct outwardly when viewed <italic>in situ</italic> (Figs <xref ref-type="fig" rid="F13">93</xref>, <xref ref-type="fig" rid="F13">96</xref>, <xref ref-type="fig" rid="F13">97</xref>).</p><p><bold>Male genitalia</bold>. Uncus, tegumen, vinculum, and saccus as for genus. Juxta U-shaped, the medio-lateral edges jagged. Sacculus (1) finger-like. Clasper (2) pronouncedly sickle-like and concave. Cucullus (3) especially robust, heavily setose, club-like and recurved apically. Ampulla-like structure (4) embedded within sacculus anterior to a prominent patch of medially directed spines. Vesica with bilobate diverticulum encircling its base.</p><p><bold>Female genitalia</bold>. Appendicular lobe absent from ductus bursae, which is elongate, &gt;⅓ the length of the corpus bursae; antrum wide and well developed.</p><p><bold>Immature stages</bold>. Larvae known from images (Figs <xref ref-type="fig" rid="F15">108–115</xref>). Overall coloration orange and black, Cephalic spots larger and somatic chalazae more developed and sharper than in <italic><tp:taxon-name><tp:taxon-name-part taxon-name-part-type="genus" reg="Lophomyra">L.</tp:taxon-name-part><tp:taxon-name-part taxon-name-part-type="species" reg="commixta">commixta</tp:taxon-name-part></tp:taxon-name></italic>, the latter black throughout and bearing two setae apiece. Head capsule orange with five black spots on each side: dorsal/vertical, posterio-dorsal, anterior, lateral, and substemmatal (genal). Frons black; antennae orange at base, otherwise black. Dorsum tapers downward from A1 to T3 as in <italic><tp:taxon-name><tp:taxon-name-part taxon-name-part-type="genus" reg="Lophomyra">L.</tp:taxon-name-part><tp:taxon-name-part taxon-name-part-type="species" reg="commixta">commixta</tp:taxon-name-part></tp:taxon-name></italic>. Chalazae black, raised, the dorsal pairs forming robust bisetose spines most prominent on the thoracic and anterior abdominal segments. Integument orange, dorsum spotted black thoracically, thereafter a combination of linear black dashes and black stripes originating dorsally on either side of the orange mid-dorsal line at the caudal end of each segment, giving rise to a striped “herring-bone” pattern and rendering the appearance of bifurcating orange stripes extending forward and down to form a series of slanting alternating black and orange stripes; the orange subspiracular line becoming cantaloupe orange and broader in later instars.</p></tp:treatment-sec><tp:treatment-sec sec-type="biology" id="SECID0EY6AG"><title>Biology.</title><p>Larvae found feeding on leaves of <italic><tp:taxon-name><tp:taxon-name-part taxon-name-part-type="genus" reg="Microgramma">Microgramma</tp:taxon-name-part><tp:taxon-name-part taxon-name-part-type="species" reg="percussa">percussa</tp:taxon-name-part></tp:taxon-name>, <tp:taxon-name><tp:taxon-name-part taxon-name-part-type="genus" reg="Niphidium">Niphidium</tp:taxon-name-part><tp:taxon-name-part taxon-name-part-type="species" reg="oblanceolatum">oblanceolatum</tp:taxon-name-part></tp:taxon-name>, <tp:taxon-name><tp:taxon-name-part taxon-name-part-type="genus" reg="Polypodium">Polypodium</tp:taxon-name-part><tp:taxon-name-part taxon-name-part-type="species" reg="fraxinifolium">fraxinifolium</tp:taxon-name-part></tp:taxon-name>, <tp:taxon-name><tp:taxon-name-part taxon-name-part-type="genus" reg="Pleopeltis">Pleopeltis</tp:taxon-name-part><tp:taxon-name-part taxon-name-part-type="species" reg="polypodioides">polypodioides</tp:taxon-name-part></tp:taxon-name>, <tp:taxon-name><tp:taxon-name-part taxon-name-part-type="genus" reg="Campyloneurum">Campyloneurum</tp:taxon-name-part><tp:taxon-name-part taxon-name-part-type="species" reg="gracile">gracile</tp:taxon-name-part></tp:taxon-name></italic> (all <tp:taxon-name><tp:taxon-name-part taxon-name-part-type="family">Polypodiaceae</tp:taxon-name-part></tp:taxon-name>) in ACG rainforest. Thirty-five individuals (11 males, 24 females) took an average of 25 days between the observed onset of the prepupal stage and adult <!--PageBreak-->eclosion, with ranges of 21–31 days for males and 19–29 days for females. These data are all from their ACG rain forest habitat. Almost all ACG specimens were reared from wild-caught caterpillars and only three light trapped despite massive ACG-wide light trapping, and all have the same DNA COI barcode and BIN (BOLD:AAJ2401). No barcodes were available for other specimens of <italic><tp:taxon-name><tp:taxon-name-part taxon-name-part-type="genus" reg="Lophomyra">L.</tp:taxon-name-part><tp:taxon-name-part taxon-name-part-type="species" reg="tacita">tacita</tp:taxon-name-part></tp:taxon-name></italic>.</p></tp:treatment-sec><tp:treatment-sec sec-type="distribution" id="SECID0EDCBG"><title>Distribution.</title><p>Costa Rica, Venezuela.</p><!--PageBreak--><!--PageBreak--><!--PageBreak--><!--PageBreak--></tp:treatment-sec><tp:treatment-sec><!--Section generated to contain objects referenced in tp:taxon-treatment.--><fig id="F1" position="float" orientation="portrait"><label>Figures 1–10.</label><caption><p><italic><tp:taxon-name><tp:taxon-name-part taxon-name-part-type="genus" reg="Lophomyra">Lophomyra</tp:taxon-name-part><tp:taxon-name-part taxon-name-part-type="species" reg="tacita">tacita</tp:taxon-name-part></tp:taxon-name></italic>, dorsal habitus <bold>1</bold> ♂ Turrialba, Costa Rica, USNMENT01370323 <bold>2</bold> Holotype ♀, Costa Rica, USNMENT00973292, <named-content xmlns:xlink="http://www.w3.org/1999/xlink" content-type="dwc:institutional_code" xlink:type="simple">USNM</named-content> Dissection 148201 <bold>3</bold> ♂ Área de Conservación Guanacaste (ACG), Costa Rica, 11-SRNP-70989, USNMENT01370310 <bold>4</bold> ♀ ACG, 10-SRNP-71914, USNMENT01370306 <bold>5</bold> ♂ ACG, 10-SRNP-73128, USNMENT01370305 <bold>6</bold> ♀ ACG, 10-SRNP-72638, USNMENT01370313, <named-content xmlns:xlink="http://www.w3.org/1999/xlink" content-type="dwc:institutional_code" xlink:type="simple">USNM</named-content> Dissection 148145 <bold>7</bold> ♂ Venezuela, USNMENT01437226, <named-content xmlns:xlink="http://www.w3.org/1999/xlink" content-type="dwc:institutional_code" xlink:type="simple">USNM</named-content> Dissection 148083 <bold>8</bold> ♀ ACG, 10-SRNP-70590, USNMENT01370320, <named-content xmlns:xlink="http://www.w3.org/1999/xlink" content-type="dwc:institutional_code" xlink:type="simple">USNM</named-content> Dissection 148189 <bold>9</bold> ♂ Venezuela, USNMENT01370311 <bold>10</bold> ♀ Venezuala, USNMENT01370316, <named-content xmlns:xlink="http://www.w3.org/1999/xlink" content-type="dwc:institutional_code" xlink:type="simple">USNM</named-content> Dissection148084.</p></caption><graphic xmlns:xlink="http://www.w3.org/1999/xlink" xlink:href="zookeys-788-135-g001.jpg" position="float" orientation="portrait" xlink:type="simple" id="oo_233399.jpg"/></fig><fig id="F2" position="float" orientation="portrait"><label>Figures 11–20.</label><caption><p><italic><tp:taxon-name><tp:taxon-name-part taxon-name-part-type="genus" reg="Lophomyra">Lophomyra</tp:taxon-name-part><tp:taxon-name-part taxon-name-part-type="species" reg="tacita">tacita</tp:taxon-name-part></tp:taxon-name></italic>, ventral habitus. <bold>11</bold> ♂ Turrialba, Costa Rica, USNMENT01370323 <bold>12</bold> Holotype ♀, Costa Rica, USNMENT00973292, <named-content xmlns:xlink="http://www.w3.org/1999/xlink" content-type="dwc:institutional_code" xlink:type="simple">USNM</named-content> Dissection 148201 <bold>13</bold> ♂ Área de Conservación Guanacaste (ACG), Costa Rica, 11-SRNP-70989, USNMENT01370310 <bold>14</bold> ♀ ACG, 10-SRNP-71914, USNMENT01370306 <bold>15</bold> ♂ ACG, 10-SRNP-73128, USNMENT01370305 <bold>16</bold> ♀ ACG, 10-SRNP-72638, USNMENT01370313, <named-content xmlns:xlink="http://www.w3.org/1999/xlink" content-type="dwc:institutional_code" xlink:type="simple">USNM</named-content> Dissection 148145 <bold>17</bold> ♂, Venezuela, USNMENT01437226, <named-content xmlns:xlink="http://www.w3.org/1999/xlink" content-type="dwc:institutional_code" xlink:type="simple">USNM</named-content> Dissection148083<bold>18</bold> ♀ ACG, 10-SRNP-70590, USNMENT01370320, <named-content xmlns:xlink="http://www.w3.org/1999/xlink" content-type="dwc:institutional_code" xlink:type="simple">USNM</named-content> Dissection 148189 <bold>19</bold> ♂ Venezuela, USNMENT01370311 <bold>20</bold> ♀, Venezuela USNMENT01370316, <named-content xmlns:xlink="http://www.w3.org/1999/xlink" content-type="dwc:institutional_code" xlink:type="simple">USNM</named-content> Dissection 148084.</p></caption><graphic xmlns:xlink="http://www.w3.org/1999/xlink" xlink:href="zookeys-788-135-g002.jpg" position="float" orientation="portrait" xlink:type="simple" id="oo_233400.jpg"/></fig><fig id="F3" position="float" orientation="portrait"><label>Figures 21–30.</label><caption><p><italic><tp:taxon-name><tp:taxon-name-part taxon-name-part-type="genus" reg="Lophomyra">Lophomyra</tp:taxon-name-part><tp:taxon-name-part taxon-name-part-type="species" reg="tacita">tacita</tp:taxon-name-part></tp:taxon-name></italic>, dorsal habitus<bold>. 21</bold> ♂ Área de Conservación Guanacaste (ACG), Costa Rica, 10-SRNP-73286, USNMENT01370301 <bold>22</bold> ♀ ACG, 12-SRNP-1080, USNMENT01370309 <bold>23</bold> ♂ ACG, 13-SRNP-71895, USNMENT01370324 <bold>24</bold> ♀ ACG, 10-SRNP-73225, USNMENT01370322 <bold>25</bold> ♂ ACG, 10-SRNP-70707, USNMENT01370287 <bold>26</bold> ♀ ACG, 10-SRNP-70072, USNMENT01370280 <bold>27</bold> ♂ ACG, 10-SRNP-70496, USNMENT01370308 <bold>28</bold> ♀ ACG, 11-SRNP-70494, USNMENT01370312 <bold>29</bold> ♂ ACG, 10-SRNP-73310, USNMENT01437265 <bold>30</bold> ♀ ACG, 10-SRNP-70706, USNMENT01370302.</p></caption><graphic xmlns:xlink="http://www.w3.org/1999/xlink" xlink:href="zookeys-788-135-g003.jpg" position="float" orientation="portrait" xlink:type="simple" id="oo_233401.jpg"/></fig><fig id="F4" position="float" orientation="portrait"><label>Figures 31–40.</label><caption><p><italic><tp:taxon-name><tp:taxon-name-part taxon-name-part-type="genus" reg="Lophomyra">Lophomyra</tp:taxon-name-part><tp:taxon-name-part taxon-name-part-type="species" reg="tacita">tacita</tp:taxon-name-part></tp:taxon-name></italic>, ventral habitus <bold>31</bold> ♂ Área de Conservación Guanacaste (ACG), Costa Rica, 10-SRNP-73286, USNMENT01370301 <bold>32</bold> ♀ ACG, 12-SRNP-1080, USNMENT01370309 <bold>33</bold> ♂ ACG, 13-SRNP-71895 USNMENT01370324 <bold>34</bold> ♀ ACG, 10-SRNP-73225 USNMENT01370322 <bold>35</bold> ♂ ACG,10-SRNP-70707 USNMENT01370287 <bold>36</bold> ♀ ACG, 10-SRNP-70072 USNMENT01370280 <bold>37</bold> ♂ ACG, 10-SRNP-70496 USNMENT01370308 <bold>38</bold> ♀ ACG, 11-SRNP-70494 USNMENT01370312 <bold>39</bold> ♂ ACG, 10-SRNP-73310, USNMENT01437265 <bold>40</bold> ♀ ACG, 10-SRNP-0706, USNMENT01370302.</p></caption><graphic xmlns:xlink="http://www.w3.org/1999/xlink" xlink:href="zookeys-788-135-g004.jpg" position="float" orientation="portrait" xlink:type="simple" id="oo_233402.jpg"/></fig><fig id="F8" position="float" orientation="portrait"><label>Figures 65–72.</label><caption><p><italic><tp:taxon-name><tp:taxon-name-part taxon-name-part-type="genus" reg="Lophomyra">Lophomyra</tp:taxon-name-part></tp:taxon-name></italic> male genitalia, valves. <bold>65</bold><italic><tp:taxon-name><tp:taxon-name-part taxon-name-part-type="genus" reg="Lophomyra">L.</tp:taxon-name-part><tp:taxon-name-part taxon-name-part-type="species" reg="tacita">tacita</tp:taxon-name-part></tp:taxon-name></italic>, Turrialba, Costa Rica, USNMENT01438834, <named-content xmlns:xlink="http://www.w3.org/1999/xlink" content-type="dwc:institutional_code" xlink:type="simple">USNM</named-content> Dissection 148081, <bold>66</bold><italic><tp:taxon-name><tp:taxon-name-part taxon-name-part-type="genus" reg="Lophomyra">L.</tp:taxon-name-part><tp:taxon-name-part taxon-name-part-type="species" reg="tacita">tacita</tp:taxon-name-part></tp:taxon-name></italic>, Turrialba, Costa Rica,<named-content xmlns:xlink="http://www.w3.org/1999/xlink" content-type="dwc:institutional_code" xlink:type="simple">USNM</named-content> Dissection 148143, USNMENT01370321 <bold>67</bold><italic><tp:taxon-name><tp:taxon-name-part taxon-name-part-type="genus" reg="Lophomyra">L.</tp:taxon-name-part><tp:taxon-name-part taxon-name-part-type="species" reg="tacita">tacita</tp:taxon-name-part></tp:taxon-name></italic>, Área de Conservación Guanacaste (ACG), Costa Rica, 10-SRNP-73310, USNMENT01437265 <named-content xmlns:xlink="http://www.w3.org/1999/xlink" content-type="dwc:institutional_code" xlink:type="simple">USNM</named-content> Dissection 148099 <italic><tp:taxon-name><tp:taxon-name-part taxon-name-part-type="genus" reg="Lophomyra"/><tp:taxon-name-part taxon-name-part-type="species" reg="tacita">tacita</tp:taxon-name-part></tp:taxon-name></italic><bold>68</bold><italic><tp:taxon-name><tp:taxon-name-part taxon-name-part-type="genus" reg="Lophomyra">L.</tp:taxon-name-part><tp:taxon-name-part taxon-name-part-type="species" reg="tacita">tacita</tp:taxon-name-part></tp:taxon-name></italic>, Venezuela, USNMENT01437226, <named-content xmlns:xlink="http://www.w3.org/1999/xlink" content-type="dwc:institutional_code" xlink:type="simple">USNM</named-content> Dissection 148083 <bold>69</bold><italic><tp:taxon-name><tp:taxon-name-part taxon-name-part-type="genus" reg="Lophomyra">L.</tp:taxon-name-part><tp:taxon-name-part taxon-name-part-type="species" reg="commixta">commixta</tp:taxon-name-part></tp:taxon-name></italic>, Holotype, French Guiana, USNMENT01370304, <named-content xmlns:xlink="http://www.w3.org/1999/xlink" content-type="dwc:institutional_code" xlink:type="simple">USNM</named-content> Dissection 148186 <bold>70</bold><italic><tp:taxon-name><tp:taxon-name-part taxon-name-part-type="genus" reg="Lophomyra">L.</tp:taxon-name-part><tp:taxon-name-part taxon-name-part-type="species" reg="santista">santista</tp:taxon-name-part></tp:taxon-name></italic>, Holotype, Brazil, NHMUK01606195 <bold>71</bold><italic><tp:taxon-name><tp:taxon-name-part taxon-name-part-type="genus" reg="Lophomyra">L.</tp:taxon-name-part><tp:taxon-name-part taxon-name-part-type="species" reg="commixta">commixta</tp:taxon-name-part></tp:taxon-name></italic>, ACG, 11-SRNP-69041, USNMENT01370325, <named-content xmlns:xlink="http://www.w3.org/1999/xlink" content-type="dwc:institutional_code" xlink:type="simple">USNM</named-content> Dissection 148098 <bold>72</bold><italic><tp:taxon-name><tp:taxon-name-part taxon-name-part-type="genus" reg="Lophomyra">L.</tp:taxon-name-part><tp:taxon-name-part taxon-name-part-type="species" reg="commixta">commixta</tp:taxon-name-part></tp:taxon-name></italic>, ACG, 10-SRNP-70488, USNMENT01438848, <named-content xmlns:xlink="http://www.w3.org/1999/xlink" content-type="dwc:institutional_code" xlink:type="simple">USNM</named-content> Dissection 148180.</p></caption><graphic xmlns:xlink="http://www.w3.org/1999/xlink" xlink:href="zookeys-788-135-g008.jpg" position="float" orientation="portrait" xlink:type="simple" id="oo_233406.jpg"/></fig><fig id="F9" position="float" orientation="portrait"><label>Figures 73–80.</label><caption><p><italic><tp:taxon-name><tp:taxon-name-part taxon-name-part-type="genus" reg="Lophomyra">Lophomyra</tp:taxon-name-part></tp:taxon-name></italic> male genitalia, phalli. <bold>73</bold><italic><tp:taxon-name><tp:taxon-name-part taxon-name-part-type="genus" reg="Lophomyra">L.</tp:taxon-name-part><tp:taxon-name-part taxon-name-part-type="species" reg="tacita">tacita</tp:taxon-name-part></tp:taxon-name></italic>, Turrialba, Costa Rica, <named-content xmlns:xlink="http://www.w3.org/1999/xlink" content-type="dwc:institutional_code" xlink:type="simple">USNM</named-content> Dissection 148143, USNMENT01370321 <bold>74</bold><italic><tp:taxon-name><tp:taxon-name-part taxon-name-part-type="genus" reg="Lophomyra">L.</tp:taxon-name-part><tp:taxon-name-part taxon-name-part-type="species" reg="tacita">tacita</tp:taxon-name-part></tp:taxon-name></italic>, Turrialba, Costa Rica, <named-content xmlns:xlink="http://www.w3.org/1999/xlink" content-type="dwc:institutional_code" xlink:type="simple">USNM</named-content> Dissection 148081, USNMENT01438834 <bold>75</bold><italic><tp:taxon-name><tp:taxon-name-part taxon-name-part-type="genus" reg="Lophomyra">L.</tp:taxon-name-part><tp:taxon-name-part taxon-name-part-type="species" reg="tacita">tacita</tp:taxon-name-part></tp:taxon-name></italic>, Área de Conservación Guanacaste (ACG), Costa Rica, 10-SRNP-73310, USNMENT01437265, <named-content xmlns:xlink="http://www.w3.org/1999/xlink" content-type="dwc:institutional_code" xlink:type="simple">USNM</named-content> Dissection 148099 <bold>76</bold><italic><tp:taxon-name><tp:taxon-name-part taxon-name-part-type="genus" reg="Lophomyra">L.</tp:taxon-name-part><tp:taxon-name-part taxon-name-part-type="species" reg="tacita">tacita</tp:taxon-name-part></tp:taxon-name></italic>, Venezuela, USNMENT01437226, <named-content xmlns:xlink="http://www.w3.org/1999/xlink" content-type="dwc:institutional_code" xlink:type="simple">USNM</named-content> Dissection 148083 <bold>77</bold><italic><tp:taxon-name><tp:taxon-name-part taxon-name-part-type="genus" reg="Lophomyra">L.</tp:taxon-name-part><tp:taxon-name-part taxon-name-part-type="species" reg="tacita">tacita</tp:taxon-name-part></tp:taxon-name></italic>, ACG, USNMENT01438858, <named-content xmlns:xlink="http://www.w3.org/1999/xlink" content-type="dwc:institutional_code" xlink:type="simple">USNM</named-content> Dissection 148290 <bold>78</bold><italic><tp:taxon-name><tp:taxon-name-part taxon-name-part-type="genus" reg="Lophomyra">L.</tp:taxon-name-part><tp:taxon-name-part taxon-name-part-type="species" reg="tacita">tacita</tp:taxon-name-part></tp:taxon-name></italic>, ACG, USNMENT01437222, <named-content xmlns:xlink="http://www.w3.org/1999/xlink" content-type="dwc:institutional_code" xlink:type="simple">USNM</named-content> Dissection 148300 <bold>79</bold><italic><tp:taxon-name><tp:taxon-name-part taxon-name-part-type="genus" reg="Lophomyra">L.</tp:taxon-name-part><tp:taxon-name-part taxon-name-part-type="species" reg="santista">santista</tp:taxon-name-part></tp:taxon-name></italic>, French Guiana, USNMENT01438868, <named-content xmlns:xlink="http://www.w3.org/1999/xlink" content-type="dwc:institutional_code" xlink:type="simple">USNM</named-content> Dissection 148301 <bold>80</bold><italic><tp:taxon-name><tp:taxon-name-part taxon-name-part-type="genus" reg="Lophomyra">L.</tp:taxon-name-part><tp:taxon-name-part taxon-name-part-type="species" reg="santista">santista</tp:taxon-name-part></tp:taxon-name></italic>, Holotype, Brazil, NHMUK01606195.</p></caption><graphic xmlns:xlink="http://www.w3.org/1999/xlink" xlink:href="zookeys-788-135-g009.jpg" position="float" orientation="portrait" xlink:type="simple" id="oo_233407.jpg"/></fig><fig id="F12" position="float" orientation="portrait"><label>Figures 91, 92.</label><caption><p><italic><tp:taxon-name><tp:taxon-name-part taxon-name-part-type="genus" reg="Lomphomyra">Lomphomyra</tp:taxon-name-part><tp:taxon-name-part taxon-name-part-type="species" reg="tacita">tacita</tp:taxon-name-part></tp:taxon-name></italic> male terminalia. Área de Conservación Guanacaste (ACG), Costa Rica, 10-SRNP-70435, USNMENT01437276, <named-content xmlns:xlink="http://www.w3.org/1999/xlink" content-type="dwc:institutional_code" xlink:type="simple">USNM</named-content> Dissection 148202. <bold>91</bold> Lateral <bold>92</bold> Caudal. Numbers refer to structures as enumerated in text: 1 = sacculus; 2 = clasper; 3 = cucullus; 4 = ampulla-like process.</p></caption><graphic xmlns:xlink="http://www.w3.org/1999/xlink" xlink:href="zookeys-788-135-g012.jpg" position="float" orientation="portrait" xlink:type="simple" id="oo_233411.jpg"/></fig><fig id="F13" position="float" orientation="portrait"><label>Figures 93–99.</label><caption><p><italic><tp:taxon-name><tp:taxon-name-part taxon-name-part-type="genus" reg="Lophomyra">Lophomyra</tp:taxon-name-part></tp:taxon-name></italic> male terminalia <italic><tp:taxon-name><tp:taxon-name-part taxon-name-part-type="genus" reg="Lophomyra">L.</tp:taxon-name-part><tp:taxon-name-part taxon-name-part-type="species" reg="tacita">tacita</tp:taxon-name-part></tp:taxon-name></italic> and <italic><tp:taxon-name><tp:taxon-name-part taxon-name-part-type="genus" reg="Lophomyra">L.</tp:taxon-name-part><tp:taxon-name-part taxon-name-part-type="species" reg="commixta">commixta</tp:taxon-name-part></tp:taxon-name></italic><bold>93</bold><italic><tp:taxon-name><tp:taxon-name-part taxon-name-part-type="genus" reg="Lophomyra">L.</tp:taxon-name-part><tp:taxon-name-part taxon-name-part-type="species" reg="tacita">tacita</tp:taxon-name-part></tp:taxon-name></italic>, Turrialba, Costa Rica, USNMENT01370323 <bold>94</bold><italic><tp:taxon-name><tp:taxon-name-part taxon-name-part-type="genus" reg="Lophomyra">L.</tp:taxon-name-part><tp:taxon-name-part taxon-name-part-type="species" reg="tacita">tacita</tp:taxon-name-part></tp:taxon-name></italic>, Venezuela, USNMENT01437226, <named-content xmlns:xlink="http://www.w3.org/1999/xlink" content-type="dwc:institutional_code" xlink:type="simple">USNM</named-content> Dissection 148083 VZ <bold>95</bold><italic><tp:taxon-name><tp:taxon-name-part taxon-name-part-type="genus" reg="Lophomyra">L.</tp:taxon-name-part><tp:taxon-name-part taxon-name-part-type="species" reg="commixta">commixta</tp:taxon-name-part></tp:taxon-name></italic>, French Guiana, USNMENT01370327 <bold>96</bold><italic><tp:taxon-name><tp:taxon-name-part taxon-name-part-type="genus" reg="Lophomyra">L.</tp:taxon-name-part><tp:taxon-name-part taxon-name-part-type="species" reg="tacita">tacita</tp:taxon-name-part></tp:taxon-name></italic>, Turrialba, Costa Rica, USNMENT01370323 <bold>97</bold><italic><tp:taxon-name><tp:taxon-name-part taxon-name-part-type="genus" reg="Lophomyra">L.</tp:taxon-name-part><tp:taxon-name-part taxon-name-part-type="species" reg="tacita">tacita</tp:taxon-name-part></tp:taxon-name></italic>, Turrialba, Costa Rica, USNMENT01370323 <bold>98</bold><italic><tp:taxon-name><tp:taxon-name-part taxon-name-part-type="genus" reg="Lophomyra">L.</tp:taxon-name-part><tp:taxon-name-part taxon-name-part-type="species" reg="commixta">commixta</tp:taxon-name-part></tp:taxon-name></italic>, French Guiana USNMENT01370327 <bold>99</bold><italic><tp:taxon-name><tp:taxon-name-part taxon-name-part-type="genus" reg="Lophomyra">L.</tp:taxon-name-part><tp:taxon-name-part taxon-name-part-type="species" reg="commixta">commixta</tp:taxon-name-part></tp:taxon-name></italic>, French Guiana, USNMENT01370327.</p></caption><graphic xmlns:xlink="http://www.w3.org/1999/xlink" xlink:href="zookeys-788-135-g013.jpg" position="float" orientation="portrait" xlink:type="simple" id="oo_233412.jpg"/></fig><fig id="F11" position="float" orientation="portrait"><label>Figures 85–90.</label><caption><p><italic><tp:taxon-name><tp:taxon-name-part taxon-name-part-type="genus" reg="Lophomyra">Lophomyra</tp:taxon-name-part></tp:taxon-name></italic> female genitalia. <bold>85</bold><italic><tp:taxon-name><tp:taxon-name-part taxon-name-part-type="genus" reg="Lophomyra">L.</tp:taxon-name-part><tp:taxon-name-part taxon-name-part-type="species" reg="commixta">commixta</tp:taxon-name-part></tp:taxon-name></italic>, French Guiana, USNMENT01370304, <named-content xmlns:xlink="http://www.w3.org/1999/xlink" content-type="dwc:institutional_code" xlink:type="simple">USNM</named-content> Dissection 148086 <bold>86</bold><italic><tp:taxon-name><tp:taxon-name-part taxon-name-part-type="genus" reg="Lophomyra">L.</tp:taxon-name-part><tp:taxon-name-part taxon-name-part-type="species" reg="commixta">commixta</tp:taxon-name-part></tp:taxon-name></italic>, Área de Conservación Guanacaste (ACG), Costa Rica, 10-SRNP-70436,USNMENT01370329, <named-content xmlns:xlink="http://www.w3.org/1999/xlink" content-type="dwc:institutional_code" xlink:type="simple">USNM</named-content> Dissection 148051 <bold>87</bold><italic><tp:taxon-name><tp:taxon-name-part taxon-name-part-type="genus" reg="Lophomyra">L.</tp:taxon-name-part><tp:taxon-name-part taxon-name-part-type="species" reg="santista">santista</tp:taxon-name-part></tp:taxon-name></italic>, French Guiana, <named-content xmlns:xlink="http://www.w3.org/1999/xlink" content-type="dwc:institutional_code" xlink:type="simple">USNM</named-content> Dissection 148082, USNMENT01370318 <bold>88</bold><italic><tp:taxon-name><tp:taxon-name-part taxon-name-part-type="genus" reg="Lophomyra">L.</tp:taxon-name-part><tp:taxon-name-part taxon-name-part-type="species" reg="tacita">tacita</tp:taxon-name-part></tp:taxon-name></italic>, ACG, 13-SRNP-71894, USNMENT01438803, <named-content xmlns:xlink="http://www.w3.org/1999/xlink" content-type="dwc:institutional_code" xlink:type="simple">USNM</named-content> Dissection 148105 <bold>89</bold><italic><tp:taxon-name><tp:taxon-name-part taxon-name-part-type="genus" reg="Lophomyra">L.</tp:taxon-name-part><tp:taxon-name-part taxon-name-part-type="species" reg="tacita">tacita</tp:taxon-name-part></tp:taxon-name></italic>, Venezuela, USNMENT01370316, <named-content xmlns:xlink="http://www.w3.org/1999/xlink" content-type="dwc:institutional_code" xlink:type="simple">USNM</named-content> Dissection 148084 <bold>90</bold><italic><tp:taxon-name><tp:taxon-name-part taxon-name-part-type="genus" reg="Lophomyra">L.</tp:taxon-name-part><tp:taxon-name-part taxon-name-part-type="species" reg="tacita">tacita</tp:taxon-name-part></tp:taxon-name></italic>, ACG, 10-SRNP-70460, USNMENT01437275, <named-content xmlns:xlink="http://www.w3.org/1999/xlink" content-type="dwc:institutional_code" xlink:type="simple">USNM</named-content> Dissection 148053.</p></caption><graphic xmlns:xlink="http://www.w3.org/1999/xlink" xlink:href="zookeys-788-135-g011.jpg" position="float" orientation="portrait" xlink:type="simple" id="oo_233409.jpg"/></fig><fig id="F15" position="float" orientation="portrait"><label>Figures 108–115.</label><caption><p>Larvae of <italic><tp:taxon-name><tp:taxon-name-part taxon-name-part-type="genus" reg="Lophomyra">Lophomyra</tp:taxon-name-part><tp:taxon-name-part taxon-name-part-type="species" reg="tacita">tacita</tp:taxon-name-part></tp:taxon-name></italic>, Área de Conservación Guanacaste (ACG), Costa Rica. <bold>108</bold> 10-SRNP-70396-DHJ469022, USNMENT01437191 (female) <bold>109</bold> 10-SRNP-70181-DHJ467611, USNMENT01437251 (top, male), 10-SRNP-70396-DHJ469019 (bottom, female) <bold>110</bold> 09-SRNP-73662-DHJ466954, USNMENT01437270 (female) <bold>111</bold> 09-SRNP-73662-DHJ466960, USNMENT01437270 (female) <bold>112–115.</bold> 10-SRNP-70001 (unreared) <bold>112</bold> DHJ467541 <bold>113</bold> DHJ467542 <bold>114</bold> DHJ467536 <bold>115</bold> DHJ467535.</p></caption><graphic xmlns:xlink="http://www.w3.org/1999/xlink" xlink:href="zookeys-788-135-g015.jpg" position="float" orientation="portrait" xlink:type="simple" id="oo_233414.jpg"/></fig><fig id="F16" position="float" orientation="portrait"><label>Figure 116</label><caption><p>Cocoon of <italic><tp:taxon-name><tp:taxon-name-part taxon-name-part-type="genus" reg="Lophmyra">Lophmyra</tp:taxon-name-part><tp:taxon-name-part taxon-name-part-type="species" reg="tacita">tacita</tp:taxon-name-part></tp:taxon-name></italic> 10-SRNP-70471-DHJ498320.</p></caption><graphic xmlns:xlink="http://www.w3.org/1999/xlink" xlink:href="zookeys-788-135-g016.jpg" position="float" orientation="portrait" xlink:type="simple" id="oo_233415.jpg"/></fig><fig id="F17" position="float" orientation="portrait"><label>Figures 117–119.</label><caption><p>Parasitized pupae of <italic><tp:taxon-name><tp:taxon-name-part taxon-name-part-type="genus" reg="Lophomyra">Lophomyra</tp:taxon-name-part><tp:taxon-name-part taxon-name-part-type="species" reg="tacita">tacita</tp:taxon-name-part></tp:taxon-name></italic> and larva of <italic><tp:taxon-name><tp:taxon-name-part taxon-name-part-type="genus" reg="Lophomyra">Lophomyra</tp:taxon-name-part><tp:taxon-name-part taxon-name-part-type="species" reg="commixta">commixta</tp:taxon-name-part></tp:taxon-name></italic>, Área de Conservación Guanacaste (ACG), Costa Rica. <bold>117, 118</bold><italic><tp:taxon-name><tp:taxon-name-part taxon-name-part-type="genus" reg="Lophomyra">L.</tp:taxon-name-part><tp:taxon-name-part taxon-name-part-type="species" reg="tacita">tacita</tp:taxon-name-part></tp:taxon-name></italic>, 10-SRNP-70472 parasitized by undescribed species of <italic><tp:taxon-name><tp:taxon-name-part taxon-name-part-type="genus" reg="Atactosturmia">Atactosturmia</tp:taxon-name-part></tp:taxon-name></italic> (DHJPAR0038699) (<tp:taxon-name><tp:taxon-name-part taxon-name-part-type="family">Tachinidae</tp:taxon-name-part></tp:taxon-name>). <bold>117</bold> DHJ498322 <bold>118</bold> DHJ498324 <bold>119</bold><italic><tp:taxon-name><tp:taxon-name-part taxon-name-part-type="genus" reg="Lophomyra">L.</tp:taxon-name-part><tp:taxon-name-part taxon-name-part-type="species" reg="commixta">commixta</tp:taxon-name-part></tp:taxon-name></italic>, 10-SRNP-71801-DHJ498385 <italic><tp:taxon-name><tp:taxon-name-part taxon-name-part-type="genus" reg="Diradops">Diradops</tp:taxon-name-part></tp:taxon-name></italic> (undescribed <tp:taxon-name><tp:taxon-name-part taxon-name-part-type="subfamily">Banchinae</tp:taxon-name-part></tp:taxon-name>) ichneumonid wasp cocoon from prepupal larva.</p></caption><graphic xmlns:xlink="http://www.w3.org/1999/xlink" xlink:href="zookeys-788-135-g017.jpg" position="float" orientation="portrait" xlink:type="simple" id="oo_233416.jpg"/></fig></tp:treatment-sec><ref-list><ref id="B22"><mixed-citation xmlns:xlink="http://www.w3.org/1999/xlink" xlink:type="simple"><person-group><name name-style="western"><surname>Schaus</surname><given-names>W</given-names></name></person-group> (<year>1911</year>) New species of <tp:taxon-name><tp:taxon-name-part taxon-name-part-type="suborder">Heterocera</tp:taxon-name-part></tp:taxon-name> from Costa Rica. IX. Annals and Magazine of Natural History, series 8, 8: 90–117. <ext-link xlink:type="simple" ext-link-type="doi" xlink:href="10.1080/00222931108693003">https://doi.org/10.1080/00222931108693003</ext-link></mixed-citation></ref></ref-list></tp:taxon-treatment>
