# Supplementary material for: Review of Lophomyra Schaus, 1911 (Lepidoptera, Noctuidae): a new combination and re-descriptions of species newly associated with ferns (Polypodiaceae)
Source: Zookeys. 2018 Oct 8;(788):135–65. doi: 10.3897/zookeys.788.21235 (PMC6189221; doi:10.3897/zookeys.788.21235)
Supplement: XML Treatment for Lophomyra santista [file zookeys.788.21235-treatment4.xml]

<!DOCTYPE tp:taxon-treatment
  PUBLIC "-//TaxonX//DTD Taxonomic Treatment Publishing DTD v0 20100105//EN" "tax-treatment-NSO.dtd">
<tp:taxon-treatment xmlns:tp="http://www.plazi.org/taxpub"><tp:treatment-meta><kwd-group><label>Taxon classification</label><kwd><named-content xmlns:xlink="http://www.w3.org/1999/xlink" content-type="kingdom">Animalia</named-content></kwd><kwd><named-content xmlns:xlink="http://www.w3.org/1999/xlink" content-type="order">Lepidoptera</named-content></kwd><kwd><named-content xmlns:xlink="http://www.w3.org/1999/xlink" content-type="family">Noctuidae</named-content></kwd></kwd-group><mixed-citation publication-type="journal"><person-group><name><surname>Goldstein</surname><given-names>Paul Z.</given-names></name><name><surname>Janzen</surname><given-names>Daniel H.</given-names></name><name><surname>Proshek</surname><given-names>Benjamin</given-names></name><name><surname>Dapkey</surname><given-names>Tanya</given-names></name><name><surname>Hallwachs</surname><given-names>Winnie</given-names></name></person-group><article-title>Review of <italic><tp:taxon-name><tp:taxon-name-part taxon-name-part-type="genus" reg="Lophomyra">Lophomyra</tp:taxon-name-part></tp:taxon-name></italic> Schaus, 1911 (<tp:taxon-name><tp:taxon-name-part taxon-name-part-type="order">Lepidoptera</tp:taxon-name-part></tp:taxon-name>, <tp:taxon-name><tp:taxon-name-part taxon-name-part-type="family">Noctuidae</tp:taxon-name-part></tp:taxon-name>): a new combination and re-descriptions of species newly associated with ferns (<tp:taxon-name><tp:taxon-name-part taxon-name-part-type="family">Polypodiaceae</tp:taxon-name-part></tp:taxon-name>)</article-title><source>Zookeys</source><day>8</day><month>10</month><year>2018</year><volume>2018</volume><issue>788</issue><fpage>135</fpage><lpage>165</lpage><pub-id pub-id-type="doi">10.3897/zookeys.788.21235</pub-id></mixed-citation></tp:treatment-meta><tp:nomenclature><tp:taxon-name>
            <tp:taxon-name-part taxon-name-part-type="genus" reg="Lophomyra">Lophomyra</tp:taxon-name-part>
            <tp:taxon-name-part taxon-name-part-type="species" reg="santista">santista</tp:taxon-name-part>
          </tp:taxon-name><tp:taxon-authority>(Jones, [1915] 1914)</tp:taxon-authority><xref ref-type="fig" rid="F5">Figs 41–48</xref><xref ref-type="fig" rid="F8">; Male genitalia: Figs 70</xref><xref ref-type="fig" rid="F9">, 80</xref><xref ref-type="fig" rid="F11">; Female genitalia: Fig. 87</xref><tp:nomenclature-citation-list><tp:nomenclature-citation><tp:taxon-name>
                <tp:taxon-name-part taxon-name-part-type="genus" reg="Iheringia">Iheringia</tp:taxon-name-part>
                <tp:taxon-name-part taxon-name-part-type="species" reg="santista">santista</tp:taxon-name-part>
              </tp:taxon-name><comment>Jones, (1915) 1914 Type locality: Brazil.</comment></tp:nomenclature-citation></tp:nomenclature-citation-list></tp:nomenclature><tp:treatment-sec sec-type="material" id="SECID0ENEBG"><title>Material examined.</title><p><bold>Type material</bold> (2♂). SYNTYPES: [Brazil] Type, <italic><tp:taxon-name><tp:taxon-name-part taxon-name-part-type="genus" reg="Iheringia">Iheringia</tp:taxon-name-part><tp:taxon-name-part taxon-name-part-type="species" reg="santista">santista</tp:taxon-name-part></tp:taxon-name></italic> type ♂ Jones, Alto da Serra Santos 800m. 25 Feb. 1913 E.D. Jones, NHMUK01606195; <!--PageBreak-->Alto da Serra Santos 800m. 9 Mar. 1913, E.D. Jones coll., Brit. Mus. 1919-295., NHMUK01606197. Types at NMHUK.</p></tp:treatment-sec><tp:treatment-sec sec-type="material" id="SECID0ECFBG"><title>Other material examined</title><p>(3♂, 1♀). <bold>BRAZIL</bold> (2♂): BRAZIL: Santa Catharina. Blumenau. Neu Bremen. 28 VIII. 1932, Fritz Hoffmann. B.M. 1934-63, NHMUK01606196; Alto de Serra, Sao Paulo February, 1933. (R. Spitz), Rothschild Bequest B.M. 1939-1., NHMUK01606198. <bold>FRENCH GUIANA</bold> (1♂, 1♀): Juin, Guyane Franc<sup>se</sup> Nouveau Chantier Collection Le Moult, <italic><tp:taxon-name><tp:taxon-name-part taxon-name-part-type="genus" reg="Lophomyra">Lophomyra</tp:taxon-name-part><tp:taxon-name-part taxon-name-part-type="species" reg="tacita">tacita</tp:taxon-name-part></tp:taxon-name></italic> Schs [illeg.] 6-2-13, Dognin Collection, USNMENT01438868; St. Jean, Maroni, F. Guiana. Collection Wm Schaus, <italic><tp:taxon-name><tp:taxon-name-part taxon-name-part-type="genus" reg="Lophomyra">Lophomyra</tp:taxon-name-part><tp:taxon-name-part taxon-name-part-type="species" reg="tacita">tacita</tp:taxon-name-part></tp:taxon-name></italic> Schs, <named-content xmlns:xlink="http://www.w3.org/1999/xlink" content-type="dwc:institutional_code" xlink:type="simple">USNM</named-content> Dissection 148082, USNMENT01370318.</p><!--PageBreak--><!--PageBreak--></tp:treatment-sec><tp:treatment-sec sec-type="diagnosis" id="SECID0ELGBG"><title>Diagnosis.</title><p>Two elongate chocolate brown patches towards base of forewing; apical spot less pronouned than in <italic><tp:taxon-name><tp:taxon-name-part taxon-name-part-type="genus" reg="Lophomyra">L.</tp:taxon-name-part><tp:taxon-name-part taxon-name-part-type="species" reg="tacita">tacita</tp:taxon-name-part></tp:taxon-name></italic>; ventral hind wing with postmedial line less pronounced than in <italic><tp:taxon-name><tp:taxon-name-part taxon-name-part-type="genus" reg="Lophomyra"/><tp:taxon-name-part taxon-name-part-type="species" reg="tacita">tacita</tp:taxon-name-part></tp:taxon-name></italic>; male genitalia nearly indistinguishable from those of <italic><tp:taxon-name><tp:taxon-name-part taxon-name-part-type="genus" reg="Lophomyra">L.</tp:taxon-name-part><tp:taxon-name-part taxon-name-part-type="species" reg="tacita">tacita</tp:taxon-name-part></tp:taxon-name></italic> but quite distinct from <italic><tp:taxon-name><tp:taxon-name-part taxon-name-part-type="genus" reg="Lophomyra">L.</tp:taxon-name-part><tp:taxon-name-part taxon-name-part-type="species" reg="commixta">commixta</tp:taxon-name-part></tp:taxon-name></italic>; unlike <italic><tp:taxon-name><tp:taxon-name-part taxon-name-part-type="genus" reg="Lophomyra">L.</tp:taxon-name-part><tp:taxon-name-part taxon-name-part-type="species" reg="tacita">tacita</tp:taxon-name-part></tp:taxon-name></italic>, female genitalia bear the appendicular lobe at caudal end of ductus bursae.</p></tp:treatment-sec><tp:treatment-sec sec-type="description" id="SECID0EHIBG"><title>Re-description.</title><p><bold>Head.</bold> Antennae filiform, dorsally with fine white scales; eyes naked; scaling on vertex, frons and palpi much like that of <italic><tp:taxon-name><tp:taxon-name-part taxon-name-part-type="genus" reg="Lophomyra">L.</tp:taxon-name-part><tp:taxon-name-part taxon-name-part-type="species" reg="tacita">tacita</tp:taxon-name-part></tp:taxon-name></italic> but greenish scaling faded in available material so direct comparisions difficult except to Costa Rican <italic><tp:taxon-name><tp:taxon-name-part taxon-name-part-type="genus" reg="Lophomyra">L.</tp:taxon-name-part><tp:taxon-name-part taxon-name-part-type="species" reg="tacita">tacita</tp:taxon-name-part></tp:taxon-name></italic>.</p><p><bold>Thorax</bold>. Vestiture similar to that of head. <italic>Wings.</italic> Forewing length 14.4 mm (holotype, male), average 14.3 mm (males, <italic>n</italic> = 4), 13.9 mm (female, <italic>n</italic> = 1). Underside of forewing variably frosted along costal and outer margins, whitish along inner margin, uniformly pale gray throughout outer part of wing; hind wing underside pale inward, gray-brown and white dusting along costal margin; discal spot faint. <italic>Legs.</italic> Scaling, tibial spurs, and rows of tibial spines as for genus.</p><p><bold>Abdomen</bold>. Although Jones (1915: 440) describes both the thorax and abdomen as “without crests” in the generic description of the monotypic <italic><tp:taxon-name><tp:taxon-name-part taxon-name-part-type="genus" reg="Iheringia">Iheringia</tp:taxon-name-part></tp:taxon-name></italic>, of which <italic><tp:taxon-name><tp:taxon-name-part taxon-name-part-type="genus" reg="Lophomyra">L.</tp:taxon-name-part><tp:taxon-name-part taxon-name-part-type="species" reg="santista">santista</tp:taxon-name-part></tp:taxon-name></italic> is the type, there are concolorous dorsal tufts on the first 8 abdominal segments of males of this species and <italic><tp:taxon-name><tp:taxon-name-part taxon-name-part-type="genus" reg="Lophomyra">L.</tp:taxon-name-part><tp:taxon-name-part taxon-name-part-type="species" reg="tacita">tacita</tp:taxon-name-part></tp:taxon-name></italic>.</p><p><bold>Male gentialia</bold>. Structures, including vesica, not readily distinguishable from those of <italic><tp:taxon-name><tp:taxon-name-part taxon-name-part-type="genus" reg="Lophomyra">L.</tp:taxon-name-part><tp:taxon-name-part taxon-name-part-type="species" reg="tacita">tacita</tp:taxon-name-part></tp:taxon-name></italic>.</p><p><bold>Female genitalia</bold>. Based on a single French Guiana specimen (Fig. <xref ref-type="fig" rid="F11">87</xref>), comparable to <italic><tp:taxon-name><tp:taxon-name-part taxon-name-part-type="genus" reg="Lophomyra">L.</tp:taxon-name-part><tp:taxon-name-part taxon-name-part-type="species" reg="tacita">tacita</tp:taxon-name-part></tp:taxon-name></italic> except for the presence of ventral appendicular lobe on the caudal end <!--PageBreak-->of the ductus bursae. This specimen appears particularly distended because it contains three spermatophores.</p><p><bold>Immature stages</bold>. Unknown.</p></tp:treatment-sec><tp:treatment-sec sec-type="biology" id="SECID0E1LBG"><title>Biology.</title><p>Unknown.</p></tp:treatment-sec><tp:treatment-sec sec-type="distribution" id="SECID0E6LBG"><title>Distribution.</title><p>Brazil and French Guiana.</p><!--PageBreak--><!--PageBreak--><!--PageBreak--></tp:treatment-sec><tp:treatment-sec sec-type="remarks" id="SECID0EHMBG"><title>Remarks.</title><p>Available barcode data were supplemented by a partial sequence of the holotype of <italic><tp:taxon-name><tp:taxon-name-part taxon-name-part-type="genus" reg="Lophomyra">L.</tp:taxon-name-part><tp:taxon-name-part taxon-name-part-type="species" reg="santista">santista</tp:taxon-name-part></tp:taxon-name></italic>, but were not, in our estimation, sufficient for unambiguous diagnosis or synonymy with <italic><tp:taxon-name><tp:taxon-name-part taxon-name-part-type="genus" reg="Lophomyra">L.</tp:taxon-name-part><tp:taxon-name-part taxon-name-part-type="species" reg="tacita">tacita</tp:taxon-name-part></tp:taxon-name></italic>, particularly given that the primary types of <italic><tp:taxon-name><tp:taxon-name-part taxon-name-part-type="genus" reg="Lophomyra">L.</tp:taxon-name-part><tp:taxon-name-part taxon-name-part-type="species" reg="santista">santista</tp:taxon-name-part></tp:taxon-name></italic> are male, and that of <italic><tp:taxon-name><tp:taxon-name-part taxon-name-part-type="genus" reg="Lophomyra">L.</tp:taxon-name-part><tp:taxon-name-part taxon-name-part-type="species" reg="tacita">tacita</tp:taxon-name-part></tp:taxon-name></italic> female.</p></tp:treatment-sec><tp:treatment-sec><!--Section generated to contain objects referenced in tp:taxon-treatment.--><fig id="F5" position="float" orientation="portrait"><label>Figures 41–48.</label><caption><p><italic><tp:taxon-name><tp:taxon-name-part taxon-name-part-type="genus" reg="Lophomyra">Lophomyra</tp:taxon-name-part><tp:taxon-name-part taxon-name-part-type="species" reg="santista">santista</tp:taxon-name-part></tp:taxon-name></italic>, habitus. Dorsal (left), Ventral (right). <bold>41, 42</bold> Holotype ♂, Brazil, NHMUK01606195 <bold>43, 44</bold> ♂, Brazil, NHMUK01606196 <bold>45, 46</bold> ♂, Brazil, NHMUK01606198 <bold>47, 48</bold> ♀, French Guiana, <named-content xmlns:xlink="http://www.w3.org/1999/xlink" content-type="dwc:institutional_code" xlink:type="simple">USNM</named-content> Dissection 148082, USNMENT01370318.</p></caption><graphic xmlns:xlink="http://www.w3.org/1999/xlink" xlink:href="zookeys-788-135-g005.jpg" position="float" orientation="portrait" xlink:type="simple" id="oo_233403.jpg"/></fig><fig id="F8" position="float" orientation="portrait"><label>Figures 65–72.</label><caption><p><italic><tp:taxon-name><tp:taxon-name-part taxon-name-part-type="genus" reg="Lophomyra">Lophomyra</tp:taxon-name-part></tp:taxon-name></italic> male genitalia, valves. <bold>65</bold><italic><tp:taxon-name><tp:taxon-name-part taxon-name-part-type="genus" reg="Lophomyra">L.</tp:taxon-name-part><tp:taxon-name-part taxon-name-part-type="species" reg="tacita">tacita</tp:taxon-name-part></tp:taxon-name></italic>, Turrialba, Costa Rica, USNMENT01438834, <named-content xmlns:xlink="http://www.w3.org/1999/xlink" content-type="dwc:institutional_code" xlink:type="simple">USNM</named-content> Dissection 148081, <bold>66</bold><italic><tp:taxon-name><tp:taxon-name-part taxon-name-part-type="genus" reg="Lophomyra">L.</tp:taxon-name-part><tp:taxon-name-part taxon-name-part-type="species" reg="tacita">tacita</tp:taxon-name-part></tp:taxon-name></italic>, Turrialba, Costa Rica,<named-content xmlns:xlink="http://www.w3.org/1999/xlink" content-type="dwc:institutional_code" xlink:type="simple">USNM</named-content> Dissection 148143, USNMENT01370321 <bold>67</bold><italic><tp:taxon-name><tp:taxon-name-part taxon-name-part-type="genus" reg="Lophomyra">L.</tp:taxon-name-part><tp:taxon-name-part taxon-name-part-type="species" reg="tacita">tacita</tp:taxon-name-part></tp:taxon-name></italic>, Área de Conservación Guanacaste (ACG), Costa Rica, 10-SRNP-73310, USNMENT01437265 <named-content xmlns:xlink="http://www.w3.org/1999/xlink" content-type="dwc:institutional_code" xlink:type="simple">USNM</named-content> Dissection 148099 <italic><tp:taxon-name><tp:taxon-name-part taxon-name-part-type="genus" reg="Lophomyra"/><tp:taxon-name-part taxon-name-part-type="species" reg="tacita">tacita</tp:taxon-name-part></tp:taxon-name></italic><bold>68</bold><italic><tp:taxon-name><tp:taxon-name-part taxon-name-part-type="genus" reg="Lophomyra">L.</tp:taxon-name-part><tp:taxon-name-part taxon-name-part-type="species" reg="tacita">tacita</tp:taxon-name-part></tp:taxon-name></italic>, Venezuela, USNMENT01437226, <named-content xmlns:xlink="http://www.w3.org/1999/xlink" content-type="dwc:institutional_code" xlink:type="simple">USNM</named-content> Dissection 148083 <bold>69</bold><italic><tp:taxon-name><tp:taxon-name-part taxon-name-part-type="genus" reg="Lophomyra">L.</tp:taxon-name-part><tp:taxon-name-part taxon-name-part-type="species" reg="commixta">commixta</tp:taxon-name-part></tp:taxon-name></italic>, Holotype, French Guiana, USNMENT01370304, <named-content xmlns:xlink="http://www.w3.org/1999/xlink" content-type="dwc:institutional_code" xlink:type="simple">USNM</named-content> Dissection 148186 <bold>70</bold><italic><tp:taxon-name><tp:taxon-name-part taxon-name-part-type="genus" reg="Lophomyra">L.</tp:taxon-name-part><tp:taxon-name-part taxon-name-part-type="species" reg="santista">santista</tp:taxon-name-part></tp:taxon-name></italic>, Holotype, Brazil, NHMUK01606195 <bold>71</bold><italic><tp:taxon-name><tp:taxon-name-part taxon-name-part-type="genus" reg="Lophomyra">L.</tp:taxon-name-part><tp:taxon-name-part taxon-name-part-type="species" reg="commixta">commixta</tp:taxon-name-part></tp:taxon-name></italic>, ACG, 11-SRNP-69041, USNMENT01370325, <named-content xmlns:xlink="http://www.w3.org/1999/xlink" content-type="dwc:institutional_code" xlink:type="simple">USNM</named-content> Dissection 148098 <bold>72</bold><italic><tp:taxon-name><tp:taxon-name-part taxon-name-part-type="genus" reg="Lophomyra">L.</tp:taxon-name-part><tp:taxon-name-part taxon-name-part-type="species" reg="commixta">commixta</tp:taxon-name-part></tp:taxon-name></italic>, ACG, 10-SRNP-70488, USNMENT01438848, <named-content xmlns:xlink="http://www.w3.org/1999/xlink" content-type="dwc:institutional_code" xlink:type="simple">USNM</named-content> Dissection 148180.</p></caption><graphic xmlns:xlink="http://www.w3.org/1999/xlink" xlink:href="zookeys-788-135-g008.jpg" position="float" orientation="portrait" xlink:type="simple" id="oo_233406.jpg"/></fig><fig id="F9" position="float" orientation="portrait"><label>Figures 73–80.</label><caption><p><italic><tp:taxon-name><tp:taxon-name-part taxon-name-part-type="genus" reg="Lophomyra">Lophomyra</tp:taxon-name-part></tp:taxon-name></italic> male genitalia, phalli. <bold>73</bold><italic><tp:taxon-name><tp:taxon-name-part taxon-name-part-type="genus" reg="Lophomyra">L.</tp:taxon-name-part><tp:taxon-name-part taxon-name-part-type="species" reg="tacita">tacita</tp:taxon-name-part></tp:taxon-name></italic>, Turrialba, Costa Rica, <named-content xmlns:xlink="http://www.w3.org/1999/xlink" content-type="dwc:institutional_code" xlink:type="simple">USNM</named-content> Dissection 148143, USNMENT01370321 <bold>74</bold><italic><tp:taxon-name><tp:taxon-name-part taxon-name-part-type="genus" reg="Lophomyra">L.</tp:taxon-name-part><tp:taxon-name-part taxon-name-part-type="species" reg="tacita">tacita</tp:taxon-name-part></tp:taxon-name></italic>, Turrialba, Costa Rica, <named-content xmlns:xlink="http://www.w3.org/1999/xlink" content-type="dwc:institutional_code" xlink:type="simple">USNM</named-content> Dissection 148081, USNMENT01438834 <bold>75</bold><italic><tp:taxon-name><tp:taxon-name-part taxon-name-part-type="genus" reg="Lophomyra">L.</tp:taxon-name-part><tp:taxon-name-part taxon-name-part-type="species" reg="tacita">tacita</tp:taxon-name-part></tp:taxon-name></italic>, Área de Conservación Guanacaste (ACG), Costa Rica, 10-SRNP-73310, USNMENT01437265, <named-content xmlns:xlink="http://www.w3.org/1999/xlink" content-type="dwc:institutional_code" xlink:type="simple">USNM</named-content> Dissection 148099 <bold>76</bold><italic><tp:taxon-name><tp:taxon-name-part taxon-name-part-type="genus" reg="Lophomyra">L.</tp:taxon-name-part><tp:taxon-name-part taxon-name-part-type="species" reg="tacita">tacita</tp:taxon-name-part></tp:taxon-name></italic>, Venezuela, USNMENT01437226, <named-content xmlns:xlink="http://www.w3.org/1999/xlink" content-type="dwc:institutional_code" xlink:type="simple">USNM</named-content> Dissection 148083 <bold>77</bold><italic><tp:taxon-name><tp:taxon-name-part taxon-name-part-type="genus" reg="Lophomyra">L.</tp:taxon-name-part><tp:taxon-name-part taxon-name-part-type="species" reg="tacita">tacita</tp:taxon-name-part></tp:taxon-name></italic>, ACG, USNMENT01438858, <named-content xmlns:xlink="http://www.w3.org/1999/xlink" content-type="dwc:institutional_code" xlink:type="simple">USNM</named-content> Dissection 148290 <bold>78</bold><italic><tp:taxon-name><tp:taxon-name-part taxon-name-part-type="genus" reg="Lophomyra">L.</tp:taxon-name-part><tp:taxon-name-part taxon-name-part-type="species" reg="tacita">tacita</tp:taxon-name-part></tp:taxon-name></italic>, ACG, USNMENT01437222, <named-content xmlns:xlink="http://www.w3.org/1999/xlink" content-type="dwc:institutional_code" xlink:type="simple">USNM</named-content> Dissection 148300 <bold>79</bold><italic><tp:taxon-name><tp:taxon-name-part taxon-name-part-type="genus" reg="Lophomyra">L.</tp:taxon-name-part><tp:taxon-name-part taxon-name-part-type="species" reg="santista">santista</tp:taxon-name-part></tp:taxon-name></italic>, French Guiana, USNMENT01438868, <named-content xmlns:xlink="http://www.w3.org/1999/xlink" content-type="dwc:institutional_code" xlink:type="simple">USNM</named-content> Dissection 148301 <bold>80</bold><italic><tp:taxon-name><tp:taxon-name-part taxon-name-part-type="genus" reg="Lophomyra">L.</tp:taxon-name-part><tp:taxon-name-part taxon-name-part-type="species" reg="santista">santista</tp:taxon-name-part></tp:taxon-name></italic>, Holotype, Brazil, NHMUK01606195.</p></caption><graphic xmlns:xlink="http://www.w3.org/1999/xlink" xlink:href="zookeys-788-135-g009.jpg" position="float" orientation="portrait" xlink:type="simple" id="oo_233407.jpg"/></fig><fig id="F11" position="float" orientation="portrait"><label>Figures 85–90.</label><caption><p><italic><tp:taxon-name><tp:taxon-name-part taxon-name-part-type="genus" reg="Lophomyra">Lophomyra</tp:taxon-name-part></tp:taxon-name></italic> female genitalia. <bold>85</bold><italic><tp:taxon-name><tp:taxon-name-part taxon-name-part-type="genus" reg="Lophomyra">L.</tp:taxon-name-part><tp:taxon-name-part taxon-name-part-type="species" reg="commixta">commixta</tp:taxon-name-part></tp:taxon-name></italic>, French Guiana, USNMENT01370304, <named-content xmlns:xlink="http://www.w3.org/1999/xlink" content-type="dwc:institutional_code" xlink:type="simple">USNM</named-content> Dissection 148086 <bold>86</bold><italic><tp:taxon-name><tp:taxon-name-part taxon-name-part-type="genus" reg="Lophomyra">L.</tp:taxon-name-part><tp:taxon-name-part taxon-name-part-type="species" reg="commixta">commixta</tp:taxon-name-part></tp:taxon-name></italic>, Área de Conservación Guanacaste (ACG), Costa Rica, 10-SRNP-70436,USNMENT01370329, <named-content xmlns:xlink="http://www.w3.org/1999/xlink" content-type="dwc:institutional_code" xlink:type="simple">USNM</named-content> Dissection 148051 <bold>87</bold><italic><tp:taxon-name><tp:taxon-name-part taxon-name-part-type="genus" reg="Lophomyra">L.</tp:taxon-name-part><tp:taxon-name-part taxon-name-part-type="species" reg="santista">santista</tp:taxon-name-part></tp:taxon-name></italic>, French Guiana, <named-content xmlns:xlink="http://www.w3.org/1999/xlink" content-type="dwc:institutional_code" xlink:type="simple">USNM</named-content> Dissection 148082, USNMENT01370318 <bold>88</bold><italic><tp:taxon-name><tp:taxon-name-part taxon-name-part-type="genus" reg="Lophomyra">L.</tp:taxon-name-part><tp:taxon-name-part taxon-name-part-type="species" reg="tacita">tacita</tp:taxon-name-part></tp:taxon-name></italic>, ACG, 13-SRNP-71894, USNMENT01438803, <named-content xmlns:xlink="http://www.w3.org/1999/xlink" content-type="dwc:institutional_code" xlink:type="simple">USNM</named-content> Dissection 148105 <bold>89</bold><italic><tp:taxon-name><tp:taxon-name-part taxon-name-part-type="genus" reg="Lophomyra">L.</tp:taxon-name-part><tp:taxon-name-part taxon-name-part-type="species" reg="tacita">tacita</tp:taxon-name-part></tp:taxon-name></italic>, Venezuela, USNMENT01370316, <named-content xmlns:xlink="http://www.w3.org/1999/xlink" content-type="dwc:institutional_code" xlink:type="simple">USNM</named-content> Dissection 148084 <bold>90</bold><italic><tp:taxon-name><tp:taxon-name-part taxon-name-part-type="genus" reg="Lophomyra">L.</tp:taxon-name-part><tp:taxon-name-part taxon-name-part-type="species" reg="tacita">tacita</tp:taxon-name-part></tp:taxon-name></italic>, ACG, 10-SRNP-70460, USNMENT01437275, <named-content xmlns:xlink="http://www.w3.org/1999/xlink" content-type="dwc:institutional_code" xlink:type="simple">USNM</named-content> Dissection 148053.</p></caption><graphic xmlns:xlink="http://www.w3.org/1999/xlink" xlink:href="zookeys-788-135-g011.jpg" position="float" orientation="portrait" xlink:type="simple" id="oo_233409.jpg"/></fig></tp:treatment-sec></tp:taxon-treatment>
